# Supplementary material for: Comparative Analysis of the Secretome and Interactome of Trypanosoma cruzi and Trypanosoma rangeli Reveals Species Specific Immune Response Modulating Proteins
Source: Front Immunol. 2020 Aug 27;11:1774. doi: 10.3389/fimmu.2020.01774 (PMC7481403; doi:10.3389/fimmu.2020.01774)
Supplement: Supplementary Table 2 — Manual classification of T. cruzi Sylvio PSPs according to functional categories. [file Table_2.XLSX]

## Sheet: Trypanosoma cruzi
Protein description
Host-Parasite Interaction
Trypanosoma cruzi Sylvio Strain
TCSYLVIO_000773	dispersed gene family protein 1 (DGF-1), putative	No data available	https://tritrypdb.org/tritrypdb/app/record/gene/TCSYLVIO_000773
TCSYLVIO_008521	dispersed gene family protein 1 (DGF-1), putative	No data available	https://tritrypdb.org/tritrypdb/app/record/gene/TCSYLVIO_008521
TCSYLVIO_009437	dispersed gene family protein 1 (DGF-1), putative	No data available	https://tritrypdb.org/tritrypdb/app/record/gene/TCSYLVIO_009437
TCSYLVIO_010273	dispersed gene family protein 1 (DGF-1), putative	No data available	https://tritrypdb.org/tritrypdb/app/record/gene/TCSYLVIO_010273
TCSYLVIO_010417	dispersed gene family protein 1 (DGF-1), putative	No data available	https://tritrypdb.org/tritrypdb/app/record/gene/TCSYLVIO_010417
TCSYLVIO_010894	dispersed gene family protein 1 (DGF-1), putative	No data available	https://tritrypdb.org/tritrypdb/app/record/gene/TCSYLVIO_010894
TCSYLVIO_000263	mucin TcMUCII, putative	PFAM: Mucin-like glycoprotein	https://tritrypdb.org/tritrypdb/app/record/gene/TCSYLVIO_000263
TCSYLVIO_000923	mucin TcMUCII, putative	PFAM: Mucin-like glycoprotein	https://tritrypdb.org/tritrypdb/app/record/gene/TCSYLVIO_000923
TCSYLVIO_000936	mucin TcMUCII, putative	PFAM: Mucin-like glycoprotein	https://tritrypdb.org/tritrypdb/app/record/gene/TCSYLVIO_000936
TCSYLVIO_002022	mucin TcMUCII, putative	PFAM: Mucin-like glycoprotein	https://tritrypdb.org/tritrypdb/app/record/gene/TCSYLVIO_002022
TCSYLVIO_002196	mucin TcMUCII, putative	PFAM: Mucin-like glycoprotein	https://tritrypdb.org/tritrypdb/app/record/gene/TCSYLVIO_002196
TCSYLVIO_003551	mucin TcMUCII, putative	PFAM: Mucin-like glycoprotein	https://tritrypdb.org/tritrypdb/app/record/gene/TCSYLVIO_003551
TCSYLVIO_005131	mucin TcMUCII, putative	PFAM: Mucin-like glycoprotein	https://tritrypdb.org/tritrypdb/app/record/gene/TCSYLVIO_005131
TCSYLVIO_005209	mucin TcMUCII, putative	PFAM: Mucin-like glycoprotein	https://tritrypdb.org/tritrypdb/app/record/gene/TCSYLVIO_005209
TCSYLVIO_005447	mucin TcMUCII, putative	PFAM: Mucin-like glycoprotein	https://tritrypdb.org/tritrypdb/app/record/gene/TCSYLVIO_005447
TCSYLVIO_006608	mucin TcMUCII, putative	PFAM: Mucin-like glycoprotein	https://tritrypdb.org/tritrypdb/app/record/gene/TCSYLVIO_006608
TCSYLVIO_006610	mucin TcMUCII, putative	PFAM: Mucin-like glycoprotein	https://tritrypdb.org/tritrypdb/app/record/gene/TCSYLVIO_006610
TCSYLVIO_006644	mucin TcMUCII, putative	PFAM: Mucin-like glycoprotein	https://tritrypdb.org/tritrypdb/app/record/gene/TCSYLVIO_006644
TCSYLVIO_006665	mucin TcMUCII, putative	PFAM: Mucin-like glycoprotein	https://tritrypdb.org/tritrypdb/app/record/gene/TCSYLVIO_006665
TCSYLVIO_006681	mucin TcMUCII, putative	PFAM: Mucin-like glycoprotein	https://tritrypdb.org/tritrypdb/app/record/gene/TCSYLVIO_006681
TCSYLVIO_006724	mucin TcMUCII, putative	PFAM: Mucin-like glycoprotein	https://tritrypdb.org/tritrypdb/app/record/gene/TCSYLVIO_006724
TCSYLVIO_007946	mucin TcMUCII, putative	PFAM: Mucin-like glycoprotein	https://tritrypdb.org/tritrypdb/app/record/gene/TCSYLVIO_007946
TCSYLVIO_008006	mucin TcMUCII, putative	PFAM: Mucin-like glycoprotein	https://tritrypdb.org/tritrypdb/app/record/gene/TCSYLVIO_008006
TCSYLVIO_008171	mucin TcMUCII, putative	PFAM: Mucin-like glycoprotein	https://tritrypdb.org/tritrypdb/app/record/gene/TCSYLVIO_008171
TCSYLVIO_008321	mucin TcMUCII, putative	PFAM: Mucin-like glycoprotein	https://tritrypdb.org/tritrypdb/app/record/gene/TCSYLVIO_008321
TCSYLVIO_008962	mucin TcMUCII, putative	PFAM: Mucin-like glycoprotein	https://tritrypdb.org/tritrypdb/app/record/gene/TCSYLVIO_008962
TCSYLVIO_009659	mucin TcMUCII, putative	PFAM: Mucin-like glycoprotein	https://tritrypdb.org/tritrypdb/app/record/gene/TCSYLVIO_009659
TCSYLVIO_010755	mucin TcMUCII, putative	No data available	https://tritrypdb.org/tritrypdb/app/record/gene/TCSYLVIO_010755
TCSYLVIO_000040	mucin-associated surface protein (MASP), putative	No data available	https://tritrypdb.org/tritrypdb/app/record/gene/TCSYLVIO_000040
TCSYLVIO_000605	mucin-associated surface protein (MASP), putative	No data available	https://tritrypdb.org/tritrypdb/app/record/gene/TCSYLVIO_000605
TCSYLVIO_000729	mucin-associated surface protein (MASP), putative	No data available	https://tritrypdb.org/tritrypdb/app/record/gene/TCSYLVIO_000729
TCSYLVIO_000815	mucin-associated surface protein (MASP), putative	No data available	https://tritrypdb.org/tritrypdb/app/record/gene/TCSYLVIO_000815
TCSYLVIO_000821	mucin-associated surface protein (MASP), putative	PROSITEPROFILES: Prokaryotic membrane lipoprotein lipid attachment site profile	https://tritrypdb.org/tritrypdb/app/record/gene/TCSYLVIO_000821
TCSYLVIO_002032	mucin-associated surface protein (MASP), putative	No data available	https://tritrypdb.org/tritrypdb/app/record/gene/TCSYLVIO_002032
TCSYLVIO_002212	mucin-associated surface protein (MASP), putative	No data available	https://tritrypdb.org/tritrypdb/app/record/gene/TCSYLVIO_002212
TCSYLVIO_002216	mucin-associated surface protein (MASP), putative	No data available	https://tritrypdb.org/tritrypdb/app/record/gene/TCSYLVIO_002216
TCSYLVIO_002224	mucin-associated surface protein (MASP), putative	No data available	https://tritrypdb.org/tritrypdb/app/record/gene/TCSYLVIO_002224
TCSYLVIO_003513	mucin-associated surface protein (MASP), putative	No data available	https://tritrypdb.org/tritrypdb/app/record/gene/TCSYLVIO_003513
TCSYLVIO_003643	mucin-associated surface protein (MASP), putative	No data available	https://tritrypdb.org/tritrypdb/app/record/gene/TCSYLVIO_003643
TCSYLVIO_004014	mucin-associated surface protein (MASP), putative	PROSITE PROFILES: Prokaryotic membrane lipoprotein lipid attachment site profile	https://tritrypdb.org/tritrypdb/app/record/gene/TCSYLVIO_004014
TCSYLVIO_005132	mucin-associated surface protein (MASP), putative	No data available	https://tritrypdb.org/tritrypdb/app/record/gene/TCSYLVIO_005132
TCSYLVIO_005174	mucin-associated surface protein (MASP), putative	No data available	https://tritrypdb.org/tritrypdb/app/record/gene/TCSYLVIO_005174
TCSYLVIO_005205	mucin-associated surface protein (MASP), putative	No data available	https://tritrypdb.org/tritrypdb/app/record/gene/TCSYLVIO_005205
TCSYLVIO_005227	mucin-associated surface protein (MASP), putative	No data available	https://tritrypdb.org/tritrypdb/app/record/gene/TCSYLVIO_005227
TCSYLVIO_005229	mucin-associated surface protein (MASP), putative	No data available	https://tritrypdb.org/tritrypdb/app/record/gene/TCSYLVIO_005229
TCSYLVIO_005250	mucin-associated surface protein (MASP), putative	No data available	https://tritrypdb.org/tritrypdb/app/record/gene/TCSYLVIO_005250
TCSYLVIO_005257	mucin-associated surface protein (MASP), putative	No data available	https://tritrypdb.org/tritrypdb/app/record/gene/TCSYLVIO_005257
TCSYLVIO_005269	mucin-associated surface protein (MASP), putative	No data available	https://tritrypdb.org/tritrypdb/app/record/gene/TCSYLVIO_005269
TCSYLVIO_006314	mucin-associated surface protein (MASP), putative	No data available	https://tritrypdb.org/tritrypdb/app/record/gene/TCSYLVIO_006314
TCSYLVIO_006330	mucin-associated surface protein (MASP), putative	No data available	https://tritrypdb.org/tritrypdb/app/record/gene/TCSYLVIO_006330
TCSYLVIO_006583	mucin-associated surface protein (MASP), putative	No data available	https://tritrypdb.org/tritrypdb/app/record/gene/TCSYLVIO_006583
TCSYLVIO_006585	mucin-associated surface protein (MASP), putative	PFAM: Mucin-like glycoprotein	https://tritrypdb.org/tritrypdb/app/record/gene/TCSYLVIO_006585
TCSYLVIO_006589	mucin-associated surface protein (MASP), putative	No data available	https://tritrypdb.org/tritrypdb/app/record/gene/TCSYLVIO_006589
TCSYLVIO_006607	mucin-associated surface protein (MASP), putative	PFAM: Protein of unknow function (DUF 3720)	https://tritrypdb.org/tritrypdb/app/record/gene/TCSYLVIO_006607
TCSYLVIO_006641	mucin-associated surface protein (MASP), putative	No data available	https://tritrypdb.org/tritrypdb/app/record/gene/TCSYLVIO_006641
TCSYLVIO_006643	mucin-associated surface protein (MASP), putative	No data available	https://tritrypdb.org/tritrypdb/app/record/gene/TCSYLVIO_006643
TCSYLVIO_006646	mucin-associated surface protein (MASP), putative	No data available	https://tritrypdb.org/tritrypdb/app/record/gene/TCSYLVIO_006646
TCSYLVIO_006674	mucin-associated surface protein (MASP), putative	No data available	https://tritrypdb.org/tritrypdb/app/record/gene/TCSYLVIO_006674
TCSYLVIO_006684	mucin-associated surface protein (MASP), putative	No data available	https://tritrypdb.org/tritrypdb/app/record/gene/TCSYLVIO_006684
TCSYLVIO_006689	mucin-associated surface protein (MASP), putative	No data available	https://tritrypdb.org/tritrypdb/app/record/gene/TCSYLVIO_006689
TCSYLVIO_006691	mucin-associated surface protein (MASP), putative	No data available	https://tritrypdb.org/tritrypdb/app/record/gene/TCSYLVIO_006691
TCSYLVIO_006694	mucin-associated surface protein (MASP), putative	No data available	https://tritrypdb.org/tritrypdb/app/record/gene/TCSYLVIO_006694
TCSYLVIO_006720	mucin-associated surface protein (MASP), putative	No data available	https://tritrypdb.org/tritrypdb/app/record/gene/TCSYLVIO_006720
TCSYLVIO_006742	mucin-associated surface protein (MASP), putative	PFAM: Mucin-like glycoprotein	https://tritrypdb.org/tritrypdb/app/record/gene/TCSYLVIO_006742
TCSYLVIO_006753	mucin-associated surface protein (MASP), putative	No data available	https://tritrypdb.org/tritrypdb/app/record/gene/TCSYLVIO_006753
TCSYLVIO_006755	mucin-associated surface protein (MASP), putative	No data available	https://tritrypdb.org/tritrypdb/app/record/gene/TCSYLVIO_006755
TCSYLVIO_006767	mucin-associated surface protein (MASP), putative	No data available	https://tritrypdb.org/tritrypdb/app/record/gene/TCSYLVIO_006767
TCSYLVIO_007698	mucin-associated surface protein (MASP), putative	No data available	https://tritrypdb.org/tritrypdb/app/record/gene/TCSYLVIO_007698
TCSYLVIO_007705	mucin-associated surface protein (MASP), putative	No data available	https://tritrypdb.org/tritrypdb/app/record/gene/TCSYLVIO_007705
TCSYLVIO_007735	mucin-associated surface protein (MASP), putative	No data available	https://tritrypdb.org/tritrypdb/app/record/gene/TCSYLVIO_007735
TCSYLVIO_007782	mucin-associated surface protein (MASP), putative	No data available	https://tritrypdb.org/tritrypdb/app/record/gene/TCSYLVIO_007782
TCSYLVIO_007837	mucin-associated surface protein (MASP), putative	No data available	https://tritrypdb.org/tritrypdb/app/record/gene/TCSYLVIO_007837
TCSYLVIO_007858	mucin-associated surface protein (MASP), putative	PFAM: Protein of unknow function (DUF 3720)	https://tritrypdb.org/tritrypdb/app/record/gene/TCSYLVIO_007858
TCSYLVIO_007881	mucin-associated surface protein (MASP), putative	No data available	https://tritrypdb.org/tritrypdb/app/record/gene/TCSYLVIO_007881
TCSYLVIO_007925	mucin-associated surface protein (MASP), putative	No data available	https://tritrypdb.org/tritrypdb/app/record/gene/TCSYLVIO_007925
TCSYLVIO_008024	mucin-associated surface protein (MASP), putative	No data available	https://tritrypdb.org/tritrypdb/app/record/gene/TCSYLVIO_008024
TCSYLVIO_008045	mucin-associated surface protein (MASP), putative	No data available	https://tritrypdb.org/tritrypdb/app/record/gene/TCSYLVIO_008045
TCSYLVIO_008073	mucin-associated surface protein (MASP), putative	No data available	https://tritrypdb.org/tritrypdb/app/record/gene/TCSYLVIO_008073
TCSYLVIO_008109	mucin-associated surface protein (MASP), putative	No data available	https://tritrypdb.org/tritrypdb/app/record/gene/TCSYLVIO_008109
TCSYLVIO_008118	mucin-associated surface protein (MASP), putative	No data available	https://tritrypdb.org/tritrypdb/app/record/gene/TCSYLVIO_008118
TCSYLVIO_008155	mucin-associated surface protein (MASP), putative	No data available	https://tritrypdb.org/tritrypdb/app/record/gene/TCSYLVIO_008155
TCSYLVIO_008310	mucin-associated surface protein (MASP), putative	No data available	https://tritrypdb.org/tritrypdb/app/record/gene/TCSYLVIO_008310
TCSYLVIO_008322	mucin-associated surface protein (MASP), putative	No data available	https://tritrypdb.org/tritrypdb/app/record/gene/TCSYLVIO_008322
TCSYLVIO_008339	mucin-associated surface protein (MASP), putative	PFAM: Protein of unknow function (DUF 3720)	https://tritrypdb.org/tritrypdb/app/record/gene/TCSYLVIO_008339
TCSYLVIO_008438	mucin-associated surface protein (MASP), putative	No data available	https://tritrypdb.org/tritrypdb/app/record/gene/TCSYLVIO_008438
TCSYLVIO_008450	mucin-associated surface protein (MASP), putative	PFAM: Protein of unknow function (DUF 3720)	https://tritrypdb.org/tritrypdb/app/record/gene/TCSYLVIO_008450
TCSYLVIO_008509	mucin-associated surface protein (MASP), putative	No data available	https://tritrypdb.org/tritrypdb/app/record/gene/TCSYLVIO_008509
TCSYLVIO_008517	mucin-associated surface protein (MASP), putative	No data available	https://tritrypdb.org/tritrypdb/app/record/gene/TCSYLVIO_008517
TCSYLVIO_008526	mucin-associated surface protein (MASP), putative	No data available	https://tritrypdb.org/tritrypdb/app/record/gene/TCSYLVIO_008526
TCSYLVIO_008637	mucin-associated surface protein (MASP), putative	PROSITEPROFILES: Prokaryotic membrane lipoprotein lipid attachment site profile	https://tritrypdb.org/tritrypdb/app/record/gene/TCSYLVIO_008637
TCSYLVIO_008640	mucin-associated surface protein (MASP), putative	No data available	https://tritrypdb.org/tritrypdb/app/record/gene/TCSYLVIO_008640
TCSYLVIO_008663	mucin-associated surface protein (MASP), putative	No data available	https://tritrypdb.org/tritrypdb/app/record/gene/TCSYLVIO_008663
TCSYLVIO_008736	mucin-associated surface protein (MASP), putative	No data available	https://tritrypdb.org/tritrypdb/app/record/gene/TCSYLVIO_008736
TCSYLVIO_008768	mucin-associated surface protein (MASP), putative	No data available	https://tritrypdb.org/tritrypdb/app/record/gene/TCSYLVIO_008768
TCSYLVIO_008822	mucin-associated surface protein (MASP), putative	No data available	https://tritrypdb.org/tritrypdb/app/record/gene/TCSYLVIO_008822
TCSYLVIO_008972	mucin-associated surface protein (MASP), putative	PFAM: Protein of unknow function (DUF 3720)	https://tritrypdb.org/tritrypdb/app/record/gene/TCSYLVIO_008972
TCSYLVIO_009006	mucin-associated surface protein (MASP), putative	No data available	https://tritrypdb.org/tritrypdb/app/record/gene/TCSYLVIO_009006
TCSYLVIO_009178	mucin-associated surface protein (MASP), putative	No data available	https://tritrypdb.org/tritrypdb/app/record/gene/TCSYLVIO_009178
TCSYLVIO_009527	mucin-associated surface protein (MASP), putative	No data available	https://tritrypdb.org/tritrypdb/app/record/gene/TCSYLVIO_009527
TCSYLVIO_009535	mucin-associated surface protein (MASP), putative	PFAM: Protein of unknow function (DUF 3720)	https://tritrypdb.org/tritrypdb/app/record/gene/TCSYLVIO_009535
TCSYLVIO_009670	mucin-associated surface protein (MASP), putative	No data available	https://tritrypdb.org/tritrypdb/app/record/gene/TCSYLVIO_009670
TCSYLVIO_010251	mucin-associated surface protein (MASP), putative	No data available	https://tritrypdb.org/tritrypdb/app/record/gene/TCSYLVIO_010251
TCSYLVIO_010388	mucin-associated surface protein (MASP), putative	No data available	https://tritrypdb.org/tritrypdb/app/record/gene/TCSYLVIO_010388
TCSYLVIO_010405	mucin-associated surface protein (MASP), putative	No data available	https://tritrypdb.org/tritrypdb/app/record/gene/TCSYLVIO_010405
TCSYLVIO_010754	mucin-associated surface protein (MASP), putative	No data available	https://tritrypdb.org/tritrypdb/app/record/gene/TCSYLVIO_010754
TCSYLVIO_011075	mucin-associated surface protein (MASP), putative	No data available	https://tritrypdb.org/tritrypdb/app/record/gene/TCSYLVIO_011075
TCSYLVIO_000115	trans-sialidase, putative	PFAM: BNR repeat-like domain, SUPERFAMILY: Sialidases	https://tritrypdb.org/tritrypdb/app/record/gene/TCSYLVIO_000115
TCSYLVIO_000373	trans-sialidase, putative	PFAM: BNR repeat-like domain, SUPERFAMILY: Sialidases	https://tritrypdb.org/tritrypdb/app/record/gene/TCSYLVIO_000373
TCSYLVIO_000676	trans-sialidase, putative	PFAM: BNR repeat-like domain, SUPERFAMILY: Sialidases	https://tritrypdb.org/tritrypdb/app/record/gene/TCSYLVIO_000676
TCSYLVIO_001127	trans-sialidase, putative	PFAM: BNR repeat-like domain, SUPERFAMILY: Sialidases	https://tritrypdb.org/tritrypdb/app/record/gene/TCSYLVIO_001127
TCSYLVIO_002129	trans-sialidase, putative	PFAM: BNR repeat-like domain, SUPERFAMILY: Sialidases	https://tritrypdb.org/tritrypdb/app/record/gene/TCSYLVIO_002129
TCSYLVIO_002150	trans-sialidase, putative	SUPERFAMILY: Concanavalin A-like lectins/glucanases	https://tritrypdb.org/tritrypdb/app/record/gene/TCSYLVIO_002150
TCSYLVIO_002201	trans-sialidase, putative	PFAM: BNR repeat-like domain, SUPERFAMILY: Sialidases	https://tritrypdb.org/tritrypdb/app/record/gene/TCSYLVIO_002201
TCSYLVIO_002490	trans-sialidase, putative	PFAM: BNR repeat-like domain, SUPERFAMILY: Sialidases	https://tritrypdb.org/tritrypdb/app/record/gene/TCSYLVIO_002490
TCSYLVIO_005139	trans-sialidase, putative	PFAM: BNR repeat-like domain, SUPERFAMILY: Sialidases	https://tritrypdb.org/tritrypdb/app/record/gene/TCSYLVIO_005139
TCSYLVIO_007928	trans-sialidase, putative	PFAM: BNR repeat-like domain, SUPERFAMILY: Sialidases	https://tritrypdb.org/tritrypdb/app/record/gene/TCSYLVIO_007928
TCSYLVIO_008017	trans-sialidase, putative	PFAM: Protein of unknown function (DUF3676), PFAM: Trans-sialidase of Trypanosoma hydrophobic C-terminal	https://tritrypdb.org/tritrypdb/app/record/gene/TCSYLVIO_008017
TCSYLVIO_008205	trans-sialidase, putative	PFAM: BNR repeat-like domain, SUPERFAMILY: Sialidases	https://tritrypdb.org/tritrypdb/app/record/gene/TCSYLVIO_008205
TCSYLVIO_008305	trans-sialidase, putative	PFAM: BNR repeat-like domain, SUPERFAMILY: Sialidases	https://tritrypdb.org/tritrypdb/app/record/gene/TCSYLVIO_008305
TCSYLVIO_008432	trans-sialidase, putative	PFAM: BNR repeat-like domain, SUPERFAMILY: Sialidases	https://tritrypdb.org/tritrypdb/app/record/gene/TCSYLVIO_008432
TCSYLVIO_008550	trans-sialidase, putative	SUPERFAMILY: Sialidases	https://tritrypdb.org/tritrypdb/app/record/gene/TCSYLVIO_008550
TCSYLVIO_008566	trans-sialidase, putative	No data available	https://tritrypdb.org/tritrypdb/app/record/gene/TCSYLVIO_008566
TCSYLVIO_009000	trans-sialidase, putative	PFAM: BNR repeat-like domain, SUPERFAMILY: Sialidases	https://tritrypdb.org/tritrypdb/app/record/gene/TCSYLVIO_009000
TCSYLVIO_009290	trans-sialidase, putative	PFAM: BNR repeat-like domain, SUPERFAMILY: Sialidases	https://tritrypdb.org/tritrypdb/app/record/gene/TCSYLVIO_009290
TCSYLVIO_009491	trans-sialidase, putative	No data available	https://tritrypdb.org/tritrypdb/app/record/gene/TCSYLVIO_009491
TCSYLVIO_003570	surface protease GP63, putative	PFAM: Leishmanolysin, SUPERFAMILY: Metalloproteases ("zincins"), catalytic domain	https://tritrypdb.org/tritrypdb/app/record/gene/TCSYLVIO_003570
TCSYLVIO_008659	surface protease GP63, putative	PFAM: Leishmanolysin, SUPERFAMILY: Metalloproteases ("zincins"), catalytic domain	https://tritrypdb.org/tritrypdb/app/record/gene/TCSYLVIO_008659
TCSYLVIO_009252	surface protease GP63, putative	PFAM: Leishmanolysin, SUPERFAMILY: Metalloproteases ("zincins"), catalytic domain	https://tritrypdb.org/tritrypdb/app/record/gene/TCSYLVIO_009252
TCSYLVIO_001173	surface protease GP63, putative	PFAM: Leishmanolysin, SUPERFAMILY: Metalloproteases ("zincins"), catalytic domain	https://tritrypdb.org/tritrypdb/app/record/gene/TCSYLVIO_001173
TCSYLVIO_003765	surface protease GP63, putative	PFAM: Leishmanolysin, SUPERFAMILY: Metalloproteases ("zincins"), catalytic domain	https://tritrypdb.org/tritrypdb/app/record/gene/TCSYLVIO_003765
TCSYLVIO_003949	surface protease GP63, putative	PFAM: Leishmanolysin, SUPERFAMILY: Metalloproteases ("zincins"), catalytic domain	https://tritrypdb.org/tritrypdb/app/record/gene/TCSYLVIO_003949
TCSYLVIO_007849	surface protease GP63, putative	No data available	https://tritrypdb.org/tritrypdb/app/record/gene/TCSYLVIO_007849
TCSYLVIO_007929	surface protease GP63, putative	PFAM: Leishmanolysin, SUPERFAMILY: Metalloproteases ("zincins"), catalytic domain	https://tritrypdb.org/tritrypdb/app/record/gene/TCSYLVIO_007929
TCSYLVIO_000403	surface protein TolT, putative	No data available	https://tritrypdb.org/tritrypdb/app/record/gene/TCSYLVIO_000403
TCSYLVIO_010865	90 kDa surface protein, putative,serine-alanine-and proline-rich protein, putative	No data available	https://tritrypdb.org/tritrypdb/app/record/gene/TCSYLVIO_010865
Hypothetical
Trypanosoma cruzi Sylvio Strain
TCSYLVIO_000036	hypothetical protein	No data available	https://tritrypdb.org/tritrypdb/app/record/gene/TCSYLVIO_000036
TCSYLVIO_000173	hypothetical protein	No data available	https://tritrypdb.org/tritrypdb/app/record/gene/TCSYLVIO_000173
TCSYLVIO_000180	hypothetical protein	PFAM: First C2 domain of RPGR-interacting protein 1; SUPERFAMILY: C2 domain (Calcium/lipid-binding domain, CaLB).	https://tritrypdb.org/tritrypdb/app/record/gene/TCSYLVIO_000180
TCSYLVIO_000273	hypothetical protein	SUPERFAMILY: ARM repeat.	https://tritrypdb.org/tritrypdb/app/record/gene/TCSYLVIO_000273
TCSYLVIO_000442	hypothetical protein	No data available	https://tritrypdb.org/tritrypdb/app/record/gene/TCSYLVIO_000442
TCSYLVIO_002175	hypothetical protein	No data available	https://tritrypdb.org/tritrypdb/app/record/gene/TCSYLVIO_002175
TCSYLVIO_000875	hypothetical protein	No data available	https://tritrypdb.org/tritrypdb/app/record/gene/TCSYLVIO_000875
TCSYLVIO_001074	hypothetical protein	PFAM: ATP11 protein.	https://tritrypdb.org/tritrypdb/app/record/gene/TCSYLVIO_001074
TCSYLVIO_001194	hypothetical protein	No data available	https://tritrypdb.org/tritrypdb/app/record/gene/TCSYLVIO_001194
TCSYLVIO_001213	hypothetical protein	PFAM: Phosphotransferase enzyme family; SUPERFAMILY: HAD-like, Protein kinase-like (PK-like).	https://tritrypdb.org/tritrypdb/app/record/gene/TCSYLVIO_001213
TCSYLVIO_001267	hypothetical protein	SUPERFAMILY: P-loop containing nucleoside triphosphate hydrolases.	https://tritrypdb.org/tritrypdb/app/record/gene/TCSYLVIO_001267
TCSYLVIO_001432	hypothetical protein	PFAM: Protein kinase domain; PROSITEPROFILES: Protein kinase domain profile; SUPERFAMILY: F-box domain, Protein kinase-like (PK-like),	https://tritrypdb.org/tritrypdb/app/record/gene/TCSYLVIO_001432
TCSYLVIO_001499	hypothetical protein	No data available	https://tritrypdb.org/tritrypdb/app/record/gene/TCSYLVIO_001499
TCSYLVIO_001630	hypothetical protein	No data available	https://tritrypdb.org/tritrypdb/app/record/gene/TCSYLVIO_001630
TCSYLVIO_001684	hypothetical protein	PROSITEPROFILES: Trp-Asp (WD) repeats circular profile; SUPERFAMILY: WD40 repeat-like.	https://tritrypdb.org/tritrypdb/app/record/gene/TCSYLVIO_001684
TCSYLVIO_001751	hypothetical protein	No data available	https://tritrypdb.org/tritrypdb/app/record/gene/TCSYLVIO_001751
TCSYLVIO_001780	hypothetical protein	No data available	https://tritrypdb.org/tritrypdb/app/record/gene/TCSYLVIO_001780
TCSYLVIO_001956	hypothetical protein	PFAM: Ankyrin repeats; PROSITEPROFILES: Ankyrin repeat region circular profile, Ankyrin repeat profile; SUPERFAMILY: Ankyrin repeat.	https://tritrypdb.org/tritrypdb/app/record/gene/TCSYLVIO_001956
TCSYLVIO_001967	hypothetical protein	PFAM: Vta1 like.	https://tritrypdb.org/tritrypdb/app/record/gene/TCSYLVIO_001967
TCSYLVIO_001979	hypothetical protein	No data available	https://tritrypdb.org/tritrypdb/app/record/gene/TCSYLVIO_001979
TCSYLVIO_002363	hypothetical protein	No data available	https://tritrypdb.org/tritrypdb/app/record/gene/TCSYLVIO_002363
TCSYLVIO_002386	hypothetical protein	PFAM: Scaffold protein Nfu/NifU N terminal, NifU-like domain; SUPERFAMILY: Hypothetical protein SAV1430, Fe-S cluster assembly (FSCA) domain-like.	https://tritrypdb.org/tritrypdb/app/record/gene/TCSYLVIO_002386
TCSYLVIO_002706	hypothetical protein	No data available	https://tritrypdb.org/tritrypdb/app/record/gene/TCSYLVIO_002706
TCSYLVIO_002786	hypothetical protein	PFAM: KH domain, Domain of unknown function (DUF1771), Smr domain; PROSITEPROFILES: Type-1 KH domain profile, Smr domain profile; SUPERFAMILY: Eukaryotic type KH-domain (KH-domain type I), SMR domain-like.	https://tritrypdb.org/tritrypdb/app/record/gene/TCSYLVIO_002786
TCSYLVIO_002806	hypothetical protein	No data available	https://tritrypdb.org/tritrypdb/app/record/gene/TCSYLVIO_002806
TCSYLVIO_002856	hypothetical protein	No data available	https://tritrypdb.org/tritrypdb/app/record/gene/TCSYLVIO_002856
TCSYLVIO_002919	hypothetical protein	PFAM: SPRY domain; SUPERFAMILY: Concanavalin A-like lectins/glucanases.	https://tritrypdb.org/tritrypdb/app/record/gene/TCSYLVIO_002919
TCSYLVIO_002945	hypothetical protein	PFAM: Domain of unknown function (DUF4498).	https://tritrypdb.org/tritrypdb/app/record/gene/TCSYLVIO_002945
TCSYLVIO_003086	hypothetical protein	PROSITEPROFILES: LIM domain profile.	https://tritrypdb.org/tritrypdb/app/record/gene/TCSYLVIO_003086
TCSYLVIO_003193	hypothetical protein	PFAM: Rio2, N-terminal, RIO1 family; SUPERFAMILY: "Winged helix" DNA-binding domain, Protein kinase-like (PK-like).	https://tritrypdb.org/tritrypdb/app/record/gene/TCSYLVIO_003193
TCSYLVIO_003307	hypothetical protein	No data available	https://tritrypdb.org/tritrypdb/app/record/gene/TCSYLVIO_003307
TCSYLVIO_003329	hypothetical protein	PFAM: Protein of unknown function (DUF2817); SUPERFAMILY: Zn-dependent exopeptidases.	https://tritrypdb.org/tritrypdb/app/record/gene/TCSYLVIO_003329
TCSYLVIO_003341	hypothetical protein	No data available	https://tritrypdb.org/tritrypdb/app/record/gene/TCSYLVIO_003341
TCSYLVIO_003368	hypothetical protein	No data available	https://tritrypdb.org/tritrypdb/app/record/gene/TCSYLVIO_003368
TCSYLVIO_003384	hypothetical protein	PROSITEPROFILES: Zinc finger C3H1-type profile; SUPERFAMILY: CCCH zinc finger.	https://tritrypdb.org/tritrypdb/app/record/gene/TCSYLVIO_003384
TCSYLVIO_003654	hypothetical protein	PFAM: Ciliary rootlet component, centrosome cohesion.	https://tritrypdb.org/tritrypdb/app/record/gene/TCSYLVIO_003654
TCSYLVIO_003660	hypothetical protein	PFAM: FAD binding domain; SUPERFAMILY: FAD/NAD(P)-binding domain.	https://tritrypdb.org/tritrypdb/app/record/gene/TCSYLVIO_003660
TCSYLVIO_003665	hypothetical protein	PFAM: HECT-domain (ubiquitin-transferase).	https://tritrypdb.org/tritrypdb/app/record/gene/TCSYLVIO_003665
TCSYLVIO_003749	hypothetical protein	PFAM: Domain of unknown function (DUF3336), Patatin-like phospholipase; PROSITEPROFILES: Patatin-like phospholipase (PNPLA) domain profile; SUPERFAMILY: FabD/lysophospholipase-like.	https://tritrypdb.org/tritrypdb/app/record/gene/TCSYLVIO_003749
TCSYLVIO_003767	hypothetical protein	PFAM: SET domain; SUPERFAMILY: SET domain.	https://tritrypdb.org/tritrypdb/app/record/gene/TCSYLVIO_003767
TCSYLVIO_003832	hypothetical protein	PFAM: Methyltransferase domain, Methyltransferase involved in Williams-Beuren syndrome; SUPERFAMILY: S-adenosyl-L-methionine-dependent methyltransferases.	https://tritrypdb.org/tritrypdb/app/record/gene/TCSYLVIO_003832
TCSYLVIO_003868	hypothetical protein	No data available	https://tritrypdb.org/tritrypdb/app/record/gene/TCSYLVIO_003868
TCSYLVIO_003870	hypothetical protein	PROSITEPROFILES: Prokaryotic membrane lipoprotein lipid attachment site profile; SUPERFAMILY: TPR-like.	https://tritrypdb.org/tritrypdb/app/record/gene/TCSYLVIO_003870
TCSYLVIO_003892	hypothetical protein	No data available	https://tritrypdb.org/tritrypdb/app/record/gene/TCSYLVIO_003892
TCSYLVIO_003908	hypothetical protein	No data available	https://tritrypdb.org/tritrypdb/app/record/gene/TCSYLVIO_003908
TCSYLVIO_003937	hypothetical protein	PFAM: Leucine Rich repeat; SUPERFAMILY: RNI-like.	https://tritrypdb.org/tritrypdb/app/record/gene/TCSYLVIO_003937
TCSYLVIO_003979	hypothetical protein	PFAM: Iron/manganese superoxide dismutases, C-terminal domain; SUPERFAMILY: Fe,Mn superoxide dismutase (SOD), C-terminal domain.	https://tritrypdb.org/tritrypdb/app/record/gene/TCSYLVIO_003979
TCSYLVIO_004022	hypothetical protein	No data available	https://tritrypdb.org/tritrypdb/app/record/gene/TCSYLVIO_004022
TCSYLVIO_004028	hypothetical protein	PFAM: WW domain; PROSITEPROFILES: WW/rsp5/WWP domain profile; SUPERFAMILY: WW domain.	https://tritrypdb.org/tritrypdb/app/record/gene/TCSYLVIO_004028
TCSYLVIO_004049	hypothetical protein	SUPERFAMILY: TPR-like.	https://tritrypdb.org/tritrypdb/app/record/gene/TCSYLVIO_004049
TCSYLVIO_004076	hypothetical protein	No data available	https://tritrypdb.org/tritrypdb/app/record/gene/TCSYLVIO_004076
TCSYLVIO_004095	hypothetical protein	PFAM: Cytidine and deoxycytidylate deaminase zinc-binding region; PROSITEPROFILES: Cytidine and deoxycytidylate deaminases domain profile; SUPERFAMILY: Cytidine deaminase-like.	https://tritrypdb.org/tritrypdb/app/record/gene/TCSYLVIO_004095
TCSYLVIO_004112	hypothetical protein	No data available	https://tritrypdb.org/tritrypdb/app/record/gene/TCSYLVIO_004112
TCSYLVIO_004116	hypothetical protein	No data available	https://tritrypdb.org/tritrypdb/app/record/gene/TCSYLVIO_004116
TCSYLVIO_004224	hypothetical protein	PFAM: RIC1; SUPERFAMILY: WD40 repeat-like.	https://tritrypdb.org/tritrypdb/app/record/gene/TCSYLVIO_004224
TCSYLVIO_004280	hypothetical protein	No data available	https://tritrypdb.org/tritrypdb/app/record/gene/TCSYLVIO_004280
TCSYLVIO_004344	hypothetical protein	No data available	https://tritrypdb.org/tritrypdb/app/record/gene/TCSYLVIO_004344
TCSYLVIO_004510	hypothetical protein	No data available	https://tritrypdb.org/tritrypdb/app/record/gene/TCSYLVIO_004510
TCSYLVIO_004615	hypothetical protein	PFAM: Myb DNA-binding like; SUPERFAMILY: Homeodomain-like.	https://tritrypdb.org/tritrypdb/app/record/gene/TCSYLVIO_004615
TCSYLVIO_004651	hypothetical protein	PFAM: Sucrase/ferredoxin-like; SUPERFAMILY: Thioredoxin-like.	https://tritrypdb.org/tritrypdb/app/record/gene/TCSYLVIO_004651
TCSYLVIO_004764	hypothetical protein	PFAM: Methyltransferase small domain; SUPERFAMILY: S-adenosyl-L-methionine-dependent methyltransferases.	https://tritrypdb.org/tritrypdb/app/record/gene/TCSYLVIO_004764
TCSYLVIO_004785	hypothetical protein	No data available	https://tritrypdb.org/tritrypdb/app/record/gene/TCSYLVIO_004785
TCSYLVIO_004786	hypothetical protein	No data available	https://tritrypdb.org/tritrypdb/app/record/gene/TCSYLVIO_004786
TCSYLVIO_004813	hypothetical protein	No data available	https://tritrypdb.org/tritrypdb/app/record/gene/TCSYLVIO_004813
TCSYLVIO_004927	hypothetical protein	No data available	https://tritrypdb.org/tritrypdb/app/record/gene/TCSYLVIO_004927
TCSYLVIO_005001	hypothetical protein	No data available	https://tritrypdb.org/tritrypdb/app/record/gene/TCSYLVIO_005001
TCSYLVIO_005353	hypothetical protein	PFAM: WD domain, G-beta repeat; SUPERFAMILY: DPP6 N-terminal domain-like.	https://tritrypdb.org/tritrypdb/app/record/gene/TCSYLVIO_005353
TCSYLVIO_005482	hypothetical protein	No data available	https://tritrypdb.org/tritrypdb/app/record/gene/TCSYLVIO_005482
TCSYLVIO_005568	hypothetical protein	PFAM: Rad51; SUPERFAMILY: P-loop containing nucleoside triphosphate hydrolases.	https://tritrypdb.org/tritrypdb/app/record/gene/TCSYLVIO_005568
TCSYLVIO_005596	hypothetical protein	PFAM: Type IVb secretion, IcmS, effector-recruitment.	https://tritrypdb.org/tritrypdb/app/record/gene/TCSYLVIO_005596
TCSYLVIO_005636	hypothetical protein	PFAM: Ankyrin repeats; PROSITEPROFILES: Ankyrin repeat region circular profile, Ankyrin repeat profile; SUPERFAMILY: Ankyrin repeat.	https://tritrypdb.org/tritrypdb/app/record/gene/TCSYLVIO_005636
TCSYLVIO_005682	hypothetical protein	PFAM: Glucosidase II beta subunit-like protein; PROSITEPROFILES: Prokaryotic membrane lipoprotein lipid attachment site profile; SUPERFAMILY: Mannose 6-phosphate receptor domain.	https://tritrypdb.org/tritrypdb/app/record/gene/TCSYLVIO_005682
TCSYLVIO_005689	hypothetical protein	PFAM: Hsp70 protein; SUPERFAMILY: Actin-like ATPase domain, Heat shock protein 70kD (HSP70), C-terminal subdomain.	https://tritrypdb.org/tritrypdb/app/record/gene/TCSYLVIO_005689
TCSYLVIO_005749	hypothetical protein	No data available	https://tritrypdb.org/tritrypdb/app/record/gene/TCSYLVIO_005749
TCSYLVIO_005816	hypothetical protein	No data available	https://tritrypdb.org/tritrypdb/app/record/gene/TCSYLVIO_005816
TCSYLVIO_005903	hypothetical protein	No data available	https://tritrypdb.org/tritrypdb/app/record/gene/TCSYLVIO_005903
TCSYLVIO_006007	hypothetical protein	No data available	https://tritrypdb.org/tritrypdb/app/record/gene/TCSYLVIO_006007
TCSYLVIO_006062	hypothetical protein	No data available	https://tritrypdb.org/tritrypdb/app/record/gene/TCSYLVIO_006062
TCSYLVIO_006072	hypothetical protein	No data available	https://tritrypdb.org/tritrypdb/app/record/gene/TCSYLVIO_006072
TCSYLVIO_006163	hypothetical protein	PFAM: ATP12 chaperone protein; SUPERFAMILY: ATP12-like.	https://tritrypdb.org/tritrypdb/app/record/gene/TCSYLVIO_006163
TCSYLVIO_006181	hypothetical protein	SUPERFAMILY: Sialidases.	https://tritrypdb.org/tritrypdb/app/record/gene/TCSYLVIO_006181
TCSYLVIO_006222	hypothetical protein	PFAM: Nrap protein domain 3, Nrap protein nucleotidyltransferase domain 4, Nrap protein PAP/OAS1-like domain 5.	https://tritrypdb.org/tritrypdb/app/record/gene/TCSYLVIO_006222
TCSYLVIO_006247	hypothetical protein	No data available	https://tritrypdb.org/tritrypdb/app/record/gene/TCSYLVIO_006247
TCSYLVIO_006281	hypothetical protein	No data available	https://tritrypdb.org/tritrypdb/app/record/gene/TCSYLVIO_006281
TCSYLVIO_006285	hypothetical protein	No data available	https://tritrypdb.org/tritrypdb/app/record/gene/TCSYLVIO_006285
TCSYLVIO_006491	hypothetical protein	No data available	https://tritrypdb.org/tritrypdb/app/record/gene/TCSYLVIO_006491
TCSYLVIO_006688	hypothetical protein	No data available	https://tritrypdb.org/tritrypdb/app/record/gene/TCSYLVIO_006688
TCSYLVIO_006734	hypothetical protein	No data available	https://tritrypdb.org/tritrypdb/app/record/gene/TCSYLVIO_006734
TCSYLVIO_006738	hypothetical protein	No data available	https://tritrypdb.org/tritrypdb/app/record/gene/TCSYLVIO_006738
TCSYLVIO_006846	hypothetical protein	PFAM: Rtr1/RPAP2 family; PROSITEPROFILES: RTR1-type zinc finger.	https://tritrypdb.org/tritrypdb/app/record/gene/TCSYLVIO_006846
TCSYLVIO_006865	hypothetical protein	PFAM: Leucine Rich repeat; SUPERFAMILY: RNI-like.	https://tritrypdb.org/tritrypdb/app/record/gene/TCSYLVIO_006865
TCSYLVIO_006996	hypothetical protein	No data available	https://tritrypdb.org/tritrypdb/app/record/gene/TCSYLVIO_006996
TCSYLVIO_007074	hypothetical protein	No data available	https://tritrypdb.org/tritrypdb/app/record/gene/TCSYLVIO_007074
TCSYLVIO_007253	hypothetical protein	No data available	https://tritrypdb.org/tritrypdb/app/record/gene/TCSYLVIO_007253
TCSYLVIO_007361	hypothetical protein	No data available	https://tritrypdb.org/tritrypdb/app/record/gene/TCSYLVIO_007361
TCSYLVIO_007363	hypothetical protein	PROSITEPROFILES: Ubiquitin domain profile; SUPERFAMILY: Ubiquitin-like.	https://tritrypdb.org/tritrypdb/app/record/gene/TCSYLVIO_007363
TCSYLVIO_007428	hypothetical protein	SUPERFAMILY: Calponin-homology domain, CH-domain.	https://tritrypdb.org/tritrypdb/app/record/gene/TCSYLVIO_007428
TCSYLVIO_007445	hypothetical protein	No data available	https://tritrypdb.org/tritrypdb/app/record/gene/TCSYLVIO_007445
TCSYLVIO_007477	hypothetical protein	No data available	https://tritrypdb.org/tritrypdb/app/record/gene/TCSYLVIO_007477
TCSYLVIO_007694	hypothetical protein	No data available	https://tritrypdb.org/tritrypdb/app/record/gene/TCSYLVIO_007694
TCSYLVIO_007907	hypothetical protein	No data available	https://tritrypdb.org/tritrypdb/app/record/gene/TCSYLVIO_007907
TCSYLVIO_008005	hypothetical protein	PFAM: Endonuclease-reverse transcriptase; SUPERFAMILY: DNase I-like.	https://tritrypdb.org/tritrypdb/app/record/gene/TCSYLVIO_008005
TCSYLVIO_008125	hypothetical protein	PFAM: Protein of unknown function (DUF1619).	https://tritrypdb.org/tritrypdb/app/record/gene/TCSYLVIO_008125
TCSYLVIO_008353	hypothetical protein	No data available	https://tritrypdb.org/tritrypdb/app/record/gene/TCSYLVIO_008353
TCSYLVIO_008382	hypothetical protein	No data available	https://tritrypdb.org/tritrypdb/app/record/gene/TCSYLVIO_008382
TCSYLVIO_008431	hypothetical protein	No data available	https://tritrypdb.org/tritrypdb/app/record/gene/TCSYLVIO_008431
TCSYLVIO_008963	hypothetical protein	No data available	https://tritrypdb.org/tritrypdb/app/record/gene/TCSYLVIO_008963
TCSYLVIO_009029	hypothetical protein	SUPERFAMILY: RNA-binding domain, RBD.	https://tritrypdb.org/tritrypdb/app/record/gene/TCSYLVIO_009029
TCSYLVIO_009206	hypothetical protein	PFAM: Tubulin binding cofactor C; PROSITEPROFILES: C-CAP/cofactor C-like domain profile.	https://tritrypdb.org/tritrypdb/app/record/gene/TCSYLVIO_009206
TCSYLVIO_009207	hypothetical protein	PFAM: CobW/HypB/UreG, nucleotide-binding domain; SUPERFAMILY: P-loop containing nucleoside triphosphate hydrolases.	https://tritrypdb.org/tritrypdb/app/record/gene/TCSYLVIO_009207
TCSYLVIO_009218	hypothetical protein	No data available	https://tritrypdb.org/tritrypdb/app/record/gene/TCSYLVIO_009218
TCSYLVIO_009256	hypothetical protein	PROSITEPROFILES: Pentatricopeptide (PPR) repeat profile; TIGRFAM: PPR: pentatricopeptide repeat domain.	https://tritrypdb.org/tritrypdb/app/record/gene/TCSYLVIO_009256
TCSYLVIO_009334	hypothetical protein	No data available	https://tritrypdb.org/tritrypdb/app/record/gene/TCSYLVIO_009334
TCSYLVIO_009357	hypothetical protein	PROSITEPROFILES: Trp-Asp (WD) repeats circular profile; SUPERFAMILY: WD40 repeat-like.	https://tritrypdb.org/tritrypdb/app/record/gene/TCSYLVIO_009357
TCSYLVIO_009782	hypothetical protein	No data available	https://tritrypdb.org/tritrypdb/app/record/gene/TCSYLVIO_009782
TCSYLVIO_009785	hypothetical protein	No data available	https://tritrypdb.org/tritrypdb/app/record/gene/TCSYLVIO_009785
TCSYLVIO_009947	hypothetical protein	No data available	https://tritrypdb.org/tritrypdb/app/record/gene/TCSYLVIO_009947
TCSYLVIO_009997	hypothetical protein	No data available	https://tritrypdb.org/tritrypdb/app/record/gene/TCSYLVIO_009997
TCSYLVIO_010005	hypothetical protein	No data available	https://tritrypdb.org/tritrypdb/app/record/gene/TCSYLVIO_010005
TCSYLVIO_010064	hypothetical protein	No data available	https://tritrypdb.org/tritrypdb/app/record/gene/TCSYLVIO_010064
TCSYLVIO_010086	hypothetical protein	No data available	https://tritrypdb.org/tritrypdb/app/record/gene/TCSYLVIO_010086
TCSYLVIO_010461	hypothetical protein	No data available	https://tritrypdb.org/tritrypdb/app/record/gene/TCSYLVIO_010461
TCSYLVIO_010544	hypothetical protein	PFAM: Ribosomal protein L9, N-terminal domain.	https://tritrypdb.org/tritrypdb/app/record/gene/TCSYLVIO_010544
TCSYLVIO_010547	hypothetical protein	No data available	https://tritrypdb.org/tritrypdb/app/record/gene/TCSYLVIO_010547
TCSYLVIO_010622	hypothetical protein	PFAM: Tetratricopeptide repeat, DnaJ domain; PROSITEPROFILES: TPR repeat region circular profile, dnaJ domain profile; SUPERFAMILY: TPR-like, Chaperone J-domain.	https://tritrypdb.org/tritrypdb/app/record/gene/TCSYLVIO_010622
TCSYLVIO_010714	hypothetical protein	No data available	https://tritrypdb.org/tritrypdb/app/record/gene/TCSYLVIO_010714
TCSYLVIO_010966	hypothetical protein	PFAM: Protein of unknown function (DUF3808).	https://tritrypdb.org/tritrypdb/app/record/gene/TCSYLVIO_010966
TCSYLVIO_011009	hypothetical protein	No data available	https://tritrypdb.org/tritrypdb/app/record/gene/TCSYLVIO_011009
Heat Shock Proteins and Chaperones
Trypanosoma cruzi Sylvio Strain
TCSYLVIO_005909	heat shock protein DNAJ, putative	PFAM: DnaJ domain, DnaJ C terminal domain, DnaJ central domain; PROSITEPROFILES: dnaJ domain profile, Zinc finger CR-type profile; SUPERFAMILY: Chaperone J-domain, HSP40/DnaJ peptide-binding domain, DnaJ/Hsp40 cysteine-rich domain, DnaJ/Hsp40 cysteine-rich domain, HSP40/DnaJ peptide-binding domain.	https://tritrypdb.org/tritrypdb/app/record/gene/TCSYLVIO_005909
TCSYLVIO_005847	chaperone DNAJ protein, putative	PFAM: DnaJ domain, DnaJ C terminal domain, DnaJ central domain; PROSITEPROFILES: dnaJ domain profile, Zinc finger CR-type profile; SUPERFAMILY: Chaperone J-domain, HSP40/DnaJ peptide-binding domain, DnaJ/Hsp40 cysteine-rich domain,	https://tritrypdb.org/tritrypdb/app/record/gene/TCSYLVIO_005847
TCSYLVIO_007719	glucose-regulated protein 78, putative	PFAM: Hsp70 protein; SUPERFAMILY: Actin-like ATPase domain, Heat shock protein 70kD (HSP70), peptide-binding domain.	https://tritrypdb.org/tritrypdb/app/record/gene/TCSYLVIO_007719
TCSYLVIO_007845	glucose-regulated protein 78, putative	PFAM: Hsp70 protein; SUPERFAMILY: Actin-like ATPase domain, Heat shock protein 70kD (HSP70), peptide-binding domain.	https://tritrypdb.org/tritrypdb/app/record/gene/TCSYLVIO_007845
Signaling
Trypanosoma cruzi Sylvio Strain
TCSYLVIO_002315	protein kinase C substrate protein, heavy chain, putative	PFAM: Glucosidase II beta subunit-like, PFAM: Glucosidase II beta subunit-like protein, SUPERFAMILY: Mannose 6-phosphate receptor domain	https://tritrypdb.org/tritrypdb/app/record/gene/TCSYLVIO_002315
TCSYLVIO_009799	protein kinase, putative	PFAM: Protein kinase domain, PROSITEPROFILES: Protein kinase domain profile, SUPERFAMILY: Protein kinase-like (PK-like)	https://tritrypdb.org/tritrypdb/app/record/gene/TCSYLVIO_009799
TCSYLVIO_010570	protein kinase, putative	PFAM: Protein kinase domain, PROSITEPROFILES: Protein kinase domain profile, SUPERFAMILY: Kelch motif, SUPERFAMILY:Protein kinase-like (PK-like)	https://tritrypdb.org/tritrypdb/app/record/gene/TCSYLVIO_010570
TCSYLVIO_002776	inositol polyphosphate 1-phosphatase, putative	PFAM: Inositol monophosphatase family; SUPERFAMILY: Carbohydrate phosphatase.	https://tritrypdb.org/tritrypdb/app/record/gene/TCSYLVIO_002776
TCSYLVIO_001885	serine/threonine protein phosphatase, putative	PFAM: Calcineurin-like phosphoesterase, SUPERFAMILY: Metallo-dependent phosphatases	https://tritrypdb.org/tritrypdb/app/record/gene/TCSYLVIO_001885
TCSYLVIO_006348	glycerol kinase, glycosomal, putative	PFAM: JAB1/Mov34/MPN/PAD-1 ubiquitin protease.	https://tritrypdb.org/tritrypdb/app/record/gene/TCSYLVIO_006348
TCSYLVIO_008393	cell division cycle protein, putative	PFAM:ATPase family associated with various cellular activities (AAA); SUPERFAMILY: P-loop containing nucleoside triphosphate hydrolases	https://tritrypdb.org/tritrypdb/app/record/gene/TCSYLVIO_008393
Transcription an protein synthesis
Trypanosoma cruzi Sylvio Strain
TCSYLVIO_005085	40S ribosomal protein S3A, putative	No data available	https://tritrypdb.org/tritrypdb/app/record/gene/TCSYLVIO_005085
		Proteolysis
TCSYLVIO_002659	dipeptidyl-peptidase, putative	PFAM: X-Pro dipeptidyl-peptidase (S15 family), , PepX_C; PROSITEPROFILES: X-Pro dipeptidyl-peptidase C-terminal non-catalytic domain; SUPERFAMILY: alpha/beta-Hydrolase, Galactose-binding domain-like;	https://tritrypdb.org/tritrypdb/app/record/gene/TCSYLVIO_002659
TCSYLVIO_004178	ubiquitin hydrolase, putative,cysteine peptidase, Clan CA, family C19, putative	PFAM: Ubiquitin carboxyl-terminal hydrolase, PROSITEPROFILES: Ubiquitin specific protease (USP) domain profile, SUPERFAMILY: Cysteine proteinases, SUPERFAMILY: Cysteine proteinases	https://tritrypdb.org/tritrypdb/app/record/gene/TCSYLVIO_004178
Carbohydrate metabolism
Trypanosoma cruzi Sylvio Strain
TCSYLVIO_006828	dihydrolipoamide acetyltransferase, putative	PFAM: Biotin-requiring enzyme; PROSITEPROFILES: Biotinyl/lipoyl domain profile; SUPERFAMILY: Single hybrid motif	https://tritrypdb.org/tritrypdb/app/record/gene/TCSYLVIO_006828
TCSYLVIO_002984	UDP-Gal or UDP-GlcNAc-dependent glycosyltransferase, putative	No data available	https://tritrypdb.org/tritrypdb/app/record/gene/TCSYLVIO_002984
TCSYLVIO_002636	mannosyl-oligosaccharide glucosidase	PFAM: Glycosyl hydrolase family 63 C-terminal domain, SUPERFAMILY: Six-hairpin glycosidases superfamily	https://tritrypdb.org/tritrypdb/app/record/gene/TCSYLVIO_002636
TCSYLVIO_004637	legume-like lectin, putative	PFAM: Lectin_leg-like, PROSITEPROFILES: L_LECTIN_LIKE, SUPERFAMILY:Concanavalin A-like lectins/glucanases superfamily	https://tritrypdb.org/tritrypdb/app/record/gene/TCSYLVIO_004637
TCSYLVIO_008209	phosphoglycerate mutase family member 5, putative	PFAM: Histidine phosphatase superfamily (branch 1), PROSITEPROFILES: Prokaryotic membrane lipoprotein lipid attachment site profile, SUPERFAMILY: Phosphoglycerate mutase-like, SUPERFAMILY: Phosphoglycerate mutase-like	https://tritrypdb.org/tritrypdb/app/record/gene/TCSYLVIO_008209
Oxido-Reduction
Trypanosoma cruzi Sylvio Strain
TCSYLVIO_003320	aldehyde dehydrogenase, putative	PFAM: Aldehyde dehydrogenase family; SUPERFAMILY: ALDH-like	https://tritrypdb.org/tritrypdb/app/record/gene/TCSYLVIO_003320
TCSYLVIO_004057	cytochrome-b5 reductase, putative	PFAM: Oxidoreductase FAD-binding domain; PROSITEPROFILES: Ferredoxin reductase-type FAD binding domain profile; SUPERFAMILY: Riboflavin synthase domain-like, Ferredoxin reductase-like, C-terminal NADP-linked domain.	https://tritrypdb.org/tritrypdb/app/record/gene/TCSYLVIO_004057
TCSYLVIO_005460	NADH-cytochrome b5 reductase, putative	PFAM: Oxidoreductase FAD-binding domain, PFAM: Oxidoreductase NAD-binding domain, PROSITEPROFILES: Ferredoxin reductase-type FAD binding domain profile, SUPERFAMILY: Riboflavin synthase domain-like, SUPERFAMILY: Ferredoxin reductase-like, C-terminal NADP-linked domain	https://tritrypdb.org/tritrypdb/app/record/gene/TCSYLVIO_005460
TCSYLVIO_003306	superoxide dismutase, putative	PFAM: Iron/manganese superoxide dismutases, alpha-hairpin domain, PFAM: Iron/manganese superoxide dismutases, C-terminal domain, SUPERFAMILY: Fe,Mn superoxide dismutase (SOD), N-terminal domain, SUPERFAMILY: Fe,Mn superoxide dismutase (SOD), C-terminal domain	https://tritrypdb.org/tritrypdb/app/record/gene/TCSYLVIO_003306
Trafficking and membrane fusion
Trypanosoma cruzi Sylvio Strain
TCSYLVIO_007423	kinesin, putative	PFAM: Scd6-like Sm domain; PROSITEPROFILES: DFDF domain profile, FFD box profile, TFG box profile; SUPERFAMILY: Sm-like ribonucleoproteins.	https://tritrypdb.org/tritrypdb/app/record/gene/TCSYLVIO_007423
TCSYLVIO_009819	alpha-adaptin-like, putative	PFAM: Adaptin N terminal region; PIRSF: Adaptor protein complex AP-2, alpha subunit; SUPERFAMILY: ARM repeat, Clathrin adaptor appendage domain	https://tritrypdb.org/tritrypdb/app/record/gene/TCSYLVIO_009819
TCSYLVIO_001731	neurobeachin/beige protein, putative	PFAM: PH domain associated with Beige/BEACH, PFAM: Beige/BEACH domain, PROSITEPROFILES: BEACH-type PH domain profile, PROSITEPROFILES: BEACH domain profile, PROSITEPROFILES: Trp-Asp (WD) repeats circular profile, PROSITEPROFILES: Trp-Asp (WD) repeats profile, SUPERFAMILY: ARM repeat, SUPERFAMILY: PH domain-like, SUPERFAMILY: BEACH domain, SUPERFAMILY: WD40 repeat-like	https://tritrypdb.org/tritrypdb/app/record/gene/TCSYLVIO_001731
Protein and Amino Acid metabolism
Trypanosoma cruzi Sylvio Strain
TCSYLVIO_002346	protein disulfide isomerase, putative	PFAM: Thioredoxin, PFAM: Endoplasmic reticulum protein ERp29, C-terminal domain, PROSITEPROFILES: Thioredoxin domain profile, SUPERFAMILY: Thioredoxin-like, SUPERFAMILY: ERP29 C domain-like, TIGRFAM: pdi_dom: protein disulfide-isomerase domain, TIGRFAM: pdi_dom: protein disulfide-isomerase domain	https://tritrypdb.org/tritrypdb/app/record/gene/TCSYLVIO_002346
TCSYLVIO_004580	protein disulfide isomerase, putative	PFAM: Thioredoxin, PFAM: Thioredoxin-like domain, PROSITEPROFILES: Thioredoxin domain profile, SUPERFAMILY: Thioredoxin-like, TIGRFAM: ER_PDI_fam: protein disulfide isomerase, TIGRFAM: pdi_dom: protein disulfide-isomerase domain	https://tritrypdb.org/tritrypdb/app/record/gene/TCSYLVIO_004580
TCSYLVIO_000957	cyclophilin, putative	PFAM: Cyclophilin type peptidyl-prolyl cis-trans isomerase/CLD; PIRSF: Peptidyl-prolyl cis-trans isomerase; PROSITEPROFILES: Cyclophilin-type peptidyl-prolyl cis-trans isomerase domain profile; SUPERFAMILY: Cyclophilin-like.	https://tritrypdb.org/tritrypdb/app/record/gene/TCSYLVIO_000957
TCSYLVIO_010486	ubiquitin-protein ligase-like, putative	No data available	https://tritrypdb.org/tritrypdb/app/record/gene/TCSYLVIO_010486
Nucleic acids binding
Trypanosoma cruzi Sylvio Strain
TCSYLVIO_003092	KU80 protein, putative	PFAM: Ku70/Ku80 N-terminal alpha/beta domain, Ku70/Ku80 beta-barrel domain, Ku C terminal domain like; SUPERFAMILY: vWA-like, SPOC domain-like, C-terminal domain of Ku80.	https://tritrypdb.org/tritrypdb/app/record/gene/TCSYLVIO_003092
TCSYLVIO_006554	ATP-dependent DEAD/H RNA helicase, putative	PFAM: DEAD/DEAH box helicase, Helicase conserved C-terminal domain; PROSITEPROFILES: DEAD-box RNA helicase Q motif profile, Superfamilies 1 and 2 helicase ATP-binding type-1 domain profile, Superfamilies 1 and 2 helicase C-terminal domain profile; SUPERFAMILY: P-loop containing nucleoside triphosphate hydrolases	https://tritrypdb.org/tritrypdb/app/record/gene/TCSYLVIO_006554
TCSYLVIO_002274	DNA ligase, putative,mitochondrial DNA ligase, putative	PFAM: Probable Zinc-ribbon domain, ATP dependent DNA ligase domain, DNA ligase OB-like domain; PROSITEPROFILES: ATP-dependent DNA ligase family profile; SUPERFAMILY: DNA ligase/mRNA capping enzyme, catalytic domain, Nucleic acid-binding proteins;	https://tritrypdb.org/tritrypdb/app/record/gene/TCSYLVIO_002274
TCSYLVIO_007496	DNA repair and transcription factor protein	PFAM: Ssl1-like; PROSITEPROFILES: VWFA domain profile; SUPERFAMILY: vWA-like, Cysteine-rich domain.	https://tritrypdb.org/tritrypdb/app/record/gene/TCSYLVIO_007496
TCSYLVIO_005614	RNA editing complex protein MP46, putative	No data available	https://tritrypdb.org/tritrypdb/app/record/gene/TCSYLVIO_005614
TCSYLVIO_002090	RNA helicase, putative	PFAM: DEAD/DEAH box helicase, PFAM: Helicase conserved C-terminal domain, PFAM: Sec63 Brl domain, PIRSF: Helicase, BRR2 type, PROSITEPROFILES: Superfamilies 1 and 2 helicase ATP-binding type-1 domain profile, PROSITEPROFILES: Superfamilies 1 and 2 helicase ATP-binding type-1 domain profile, SUPERFAMILY: P-loop containing nucleoside triphosphate hydrolases, SUPERFAMILY: "Winged helix" DNA-binding …	https://tritrypdb.org/tritrypdb/app/record/gene/TCSYLVIO_002090
TCSYLVIO_000058	endonuclease G, putative	PFAM: DNA/RNA non-specific endonuclease; SUPERFAMILY: His-Me finger endonucleases.	https://tritrypdb.org/tritrypdb/app/record/gene/TCSYLVIO_000058
TCSYLVIO_000394	minichromosome maintenance (MCM) complex subunit, putative	PFAM: MCM N-terminal domain, PFAM: MCM OB domain, PFAM: MCM2/3/5 family, PROSITEPROFILES: MCM family domain profile, SUPERFAMILY: Nucleic acid-binding proteins, SUPERFAMILY: P-loop containing nucleoside triphosphate hydrolases	https://tritrypdb.org/tritrypdb/app/record/gene/TCSYLVIO_000394
Lipid metabolism
Trypanosoma cruzi Sylvio Strain
TCSYLVIO_009850	lipase, putative	SUPERFAMILY: Lipase (class 3), alpha/beta-Hydrolases	https://tritrypdb.org/tritrypdb/app/record/gene/TCSYLVIO_009850
TCSYLVIO_011084	lipase, putative	SUPERFAMILY: Lipase (class 3), alpha/beta-Hydrolases	https://tritrypdb.org/tritrypdb/app/record/gene/TCSYLVIO_011084
TCSYLVIO_009694	lipoate-protein ligase	PFAM: Biotin/lipoate A/B protein ligase family,PROSITEPROFILES: Biotinyl protein ligase (BPL) and lipoyl protein ligase (LPL) catalytic domain profile, SUPERFAMILY: Class II aaRS and biotin synthetases	https://tritrypdb.org/tritrypdb/app/record/gene/TCSYLVIO_009694
TCSYLVIO_002158	fatty acyl CoA synthetase 2, putative	PFAM: AMP-binding enzyme; SUPERFAMILY: Acetyl-CoA synthetase-like	https://tritrypdb.org/tritrypdb/app/record/gene/TCSYLVIO_002158
TCSYLVIO_001625	lanosterol 14-alpha-demethylase, putative	PFAM: Cytochrome P450; SUPERFAMILY: Cytochrome P450.	https://tritrypdb.org/tritrypdb/app/record/gene/TCSYLVIO_001625
Transporters
Trypanosoma cruzi Sylvio Strain
TCSYLVIO_002778	nucleoporin (NUP54/57), putative	No data available	https://tritrypdb.org/tritrypdb/app/record/gene/TCSYLVIO_002778
TCSYLVIO_005930	protein transport protein Sec24C, putative	PFAM: Sec23/Sec24 zinc finger, PFAM: Sec23/Sec24 trunk domain, PFAM: Sec23/Sec24 beta-sandwich domain, PFAM: Sec23/Sec24 helical domain, SUPERFAMILY: beta-sandwich domain of Sec23/24, SUPERFAMILY: Zn-finger domain of Sec23/24, SUPERFAMILY: vWA-like, SUPERFAMILY: beta-sandwich domain of Sec23/24, SUPERFAMILY: Helical domain of Sec23/24, SUPERFAMILY: C-terminal, gelsolin-like domain of Sec23/24	https://tritrypdb.org/tritrypdb/app/record/gene/TCSYLVIO_005930
Other
Trypanosoma cruzi Sylvio Strain
TCSYLVIO_002105	methyltransferase, putative	PFAM: Putative RNA methylase family UPF0020, SUPERFAMILY: S-adenosyl-L-methionine-dependent methyltransferases	https://tritrypdb.org/tritrypdb/app/record/gene/TCSYLVIO_002105
TCSYLVIO_007462	acid phosphatase, putative	PFAM: Histidine phosphatase superfamily (branch 2); SUPERFAMILY: Phosphoglycerate mutase-like	https://tritrypdb.org/tritrypdb/app/record/gene/TCSYLVIO_007462
Retrotransposon
Trypanosoma cruzi Sylvio Strain
TCSYLVIO_002078	retrotransposon hot spot (RHS) protein, putative	PFAM: Retrotransposon hot spot protein, TIGRFAM: Trypano_RHS: trypanosome RHS family	https://tritrypdb.org/tritrypdb/app/record/gene/TCSYLVIO_002078
TCSYLVIO_002398	retrotransposon hot spot (RHS) protein, putative	PFAM: Retrotransposon hot spot protein, TIGRFAM: Trypano_RHS: trypanosome RHS family	https://tritrypdb.org/tritrypdb/app/record/gene/TCSYLVIO_002398
TCSYLVIO_003055	retrotransposon hot spot (RHS) protein, putative	No data available	https://tritrypdb.org/tritrypdb/app/record/gene/TCSYLVIO_003055
TCSYLVIO_007954	retrotransposon hot spot (RHS) protein, putative	PFAM: Retrotransposon hot spot protein, TIGRFAM: Trypano_RHS: trypanosome RHS family	https://tritrypdb.org/tritrypdb/app/record/gene/TCSYLVIO_007954
TCSYLVIO_008604	retrotransposon hot spot (RHS) protein, putative	No data available	https://tritrypdb.org/tritrypdb/app/record/gene/TCSYLVIO_008604
TCSYLVIO_009417	retrotransposon hot spot (RHS) protein, putative	No data available	https://tritrypdb.org/tritrypdb/app/record/gene/TCSYLVIO_009417
TCSYLVIO_010252	retrotransposon hot spot (RHS) protein, putative	TIGRFAM: Trypano_RHS: trypanosome RHS family	https://tritrypdb.org/tritrypdb/app/record/gene/TCSYLVIO_010252
TCSYLVIO_010804	retrotransposon hot spot (RHS) protein, putative	PFAM: Retrotransposon hot spot protein, TIGRFAM: Trypano_RHS: trypanosome RHS family	https://tritrypdb.org/tritrypdb/app/record/gene/TCSYLVIO_010804
TCSYLVIO_010840	retrotransposon hot spot (RHS) protein, putative	No data available	https://tritrypdb.org/tritrypdb/app/record/gene/TCSYLVIO_010840
TCSYLVIO_010841	retrotransposon hot spot (RHS) protein, putative	TIGRFAM: Trypano_RHS: trypanosome RHS family	https://tritrypdb.org/tritrypdb/app/record/gene/TCSYLVIO_010841
TCSYLVIO_009618	retrotransposon hot spot protein (RHS), putative	TIGRFAM: Trypano_RHS: trypanosome RHS family	https://tritrypdb.org/tritrypdb/app/record/gene/TCSYLVIO_009618
