# Supplementary material for: Comparative Analysis of the Secretome and Interactome of Trypanosoma cruzi and Trypanosoma rangeli Reveals Species Specific Immune Response Modulating Proteins
Source: Front Immunol. 2020 Aug 27;11:1774. doi: 10.3389/fimmu.2020.01774 (PMC7481403; doi:10.3389/fimmu.2020.01774)
Supplement: Supplementary Table 5 — Identification of PSPs in other T. cruzi strains, compared to PSPs of T. cruzi Sylvio X10/1-2012. T. cruzi Sylvio (TcI) PSPs are used as queries to find orthologs in other strains such as Dm28 (TcI), Cl Brener Esmeraldo-like (TcVI), Cl Brener Non-Esmeraldo-like (TcVI), and TCC TcVI). A manual BLASTP was performed using TriTrypDB, and the presence of signal peptide (SP) and transmembrane domains (TM) has been evaluated by Interpro domain embedded in TriTrypDB. Proteins with E-value lower than 0 (negative value) were considered. When two or more copies of the same protein were found, the copy with the lowest E-value was considered. SP+ = presence of signal peptide; TM+ = presence of transmembrane helices; SP+ TM– means that it is considered a PSP (absence of transmembrane helices and presence of signal peptide); “–” symbol means that ortholog was not found. [file Table_5.XLSX]

## Sheet: Página1
Sylvio PSP	T. cruzi strains	SP +	TM +	SP + TM -
TCSYLVIO_004178	Dm28c 2018	no	no	no
	Cl Brener Esmeraldo-like	no	no	no
	Cl Brener Non-Esmeraldo-Like	no	no	no
	TCC	no	no	no
TCSYLVIO_004095	Dm28c 2018	no	no	no
	Cl Brener Esmeraldo-like	yes	yes	no
	Cl Brener Non-Esmeraldo-Like	no	yes	no
	TCC	no	no	no
TCSYLVIO_007363	Dm28c 2018	no	no	no
	Cl Brener Esmeraldo-like	no	no	no
	Cl Brener Non-Esmeraldo-Like	no	no	no
	TCC	no	no	no
TCSYLVIO_010714	Dm28c 2018	no	no	no
	Cl Brener Esmeraldo-like	-	-	-
	Cl Brener Non-Esmeraldo-Like	yes	no	yes
	TCC	no	no	no
TCSYLVIO_005682	Dm28c 2018	no	no	no
	Cl Brener Esmeraldo-like	yes	no	yes
	Cl Brener Non-Esmeraldo-Like	yes	yes	no
	TCC	yes	yes	no
TCSYLVIO_007428	Dm28c 2018	no	no	no
	Cl Brener Esmeraldo-like	no	no	no
	Cl Brener Non-Esmeraldo-Like	no	no	no
	TCC	no	no	no
TCSYLVIO_008963	Dm28c 2018	no	no	no
	Cl Brener Esmeraldo-like	no	no	no
	Cl Brener Non-Esmeraldo-Like	yes	no	yes
	TCC	no	no	no
TCSYLVIO_002984	Dm28c 2018	yes	no	yes
	Cl Brener Esmeraldo-like	yes	no	yes
	Cl Brener Non-Esmeraldo-Like	yes	yes	no
	TCC	no	yes	no
TCSYLVIO_004651	Dm28c 2018	no	no	no
	Cl Brener Esmeraldo-like	no	no	no
	Cl Brener Non-Esmeraldo-Like	no	no	no
	TCC	no	no	no
TCSYLVIO_006007	Dm28c 2018	no	no	no
	Cl Brener Esmeraldo-like	-	-	-
	Cl Brener Non-Esmeraldo-Like	no	yes	no
	TCC	no	no	no
TCSYLVIO_003949	Dm28c 2018	yes	no	yes
	Cl Brener Esmeraldo-like	yes	yes	no
	Cl Brener Non-Esmeraldo-Like	yes	yes	no
	TCC	yes	yes	no
TCSYLVIO_002315	Dm28c 2018	yes	no	yes
	Cl Brener Esmeraldo-like	yes	no	yes
	Cl Brener Non-Esmeraldo-Like	no	no	no
	TCC	yes	no	yes
TCSYLVIO_010461	Dm28c 2018	no	no	no
	Cl Brener Esmeraldo-like	no	no	no
	Cl Brener Non-Esmeraldo-Like	no	no	no
	TCC	no	no	no
TCSYLVIO_003329	Dm28c 2018	no	no	no
	Cl Brener Esmeraldo-like	yes	no	yes
	Cl Brener Non-Esmeraldo-Like	yes	no	yes
	TCC	yes	no	yes
TCSYLVIO_008209	Dm28c 2018	yes	no	yes
	Cl Brener Esmeraldo-like	yes	no	yes
	Cl Brener Non-Esmeraldo-Like	no	no	no
	TCC	no	no	no
TCSYLVIO_011009	Dm28c 2018	yes	no	yes
	Cl Brener Esmeraldo-like	yes	no	no
	Cl Brener Non-Esmeraldo-Like	no	no	no
	TCC	no	no	no
TCSYLVIO_005816	Dm28c 2018	yes	no	yes
	Cl Brener Esmeraldo-like	yes	no	yes
	Cl Brener Non-Esmeraldo-Like	yes	no	yes
	TCC	no	no	no
TCSYLVIO_009694	Dm28c 2018	yes	no	yes
	Cl Brener Esmeraldo-like	yes	no	yes
	Cl Brener Non-Esmeraldo-Like	yes	no	yes
	TCC	yes	no	yes
TCSYLVIO_002776	Dm28c 2018	yes	no	yes
	Cl Brener Esmeraldo-like	-	-	-
	Cl Brener Non-Esmeraldo-Like	yes	no	yes
	TCC	no	no	no
TCSYLVIO_005460	Dm28c 2018	yes	no	yes
	Cl Brener Esmeraldo-like	yes	no	yes
	Cl Brener Non-Esmeraldo-Like	yes	no	yes
	TCC	yes	no	yes
TCSYLVIO_009782	Dm28c 2018	-	-	-
	Cl Brener Esmeraldo-like	-	-	-
	Cl Brener Non-Esmeraldo-Like	-	-	-
	TCC	-	-	-
TCSYLVIO_006996	Dm28c 2018	no	no	no
	Cl Brener Esmeraldo-like	no	no	no
	Cl Brener Non-Esmeraldo-Like	no	no	no
	TCC	no	no	no
TCSYLVIO_003665	Dm28c 2018	no	no	no
	Cl Brener Esmeraldo-like	no	no	no
	Cl Brener Non-Esmeraldo-Like	no	no	no
	TCC	no	no	no
TCSYLVIO_003086	Dm28c 2018	yes	no	yes
	Cl Brener Esmeraldo-like	yes	no	yes
	Cl Brener Non-Esmeraldo-Like	yes	no	yes
	TCC	yes	no	yes
TCSYLVIO_000403	Dm28c 2018	-	-	-
	Cl Brener Esmeraldo-like	yes	yes	no
	Cl Brener Non-Esmeraldo-Like	yes	yes	no
	TCC	-	-	-
TCSYLVIO_008005	Dm28c 2018	yes	no	yes
	Cl Brener Esmeraldo-like	yes	no	yes
	Cl Brener Non-Esmeraldo-Like	yes	yes	no
	TCC	yes	yes	no
TCSYLVIO_003979	Dm28c 2018	yes	no	yes
	Cl Brener Esmeraldo-like	yes	no	yes
	Cl Brener Non-Esmeraldo-Like	yes	no	yes
	TCC	yes	no	yes
TCSYLVIO_010547	Dm28c 2018	-	-	-
	Cl Brener Esmeraldo-like	yes	no	yes
	Cl Brener Non-Esmeraldo-Like	no	no	no
	TCC	-	-	-
TCSYLVIO_010622	Dm28c 2018	yes	no	yes
	Cl Brener Esmeraldo-like	yes	yes	no
	Cl Brener Non-Esmeraldo-Like	yes	no	yes
	TCC	yes	yes	no
TCSYLVIO_011084	Dm28c 2018	yes	no	yes
	Cl Brener Esmeraldo-like	yes	no	yes
	Cl Brener Non-Esmeraldo-Like	yes	no	yes
	TCC	yes	no	yes
TCSYLVIO_008125	Dm28c 2018	yes	no	yes
	Cl Brener Esmeraldo-like	yes	no	yes
	Cl Brener Non-Esmeraldo-Like	yes	no	yes
	TCC	no	no	no
TCSYLVIO_007361	Dm28c 2018	yes	no	yes
	Cl Brener Esmeraldo-like	yes	no	yes
	Cl Brener Non-Esmeraldo-Like	yes	no	yes
	TCC	no	no	no
TCSYLVIO_003870	Dm28c 2018	yes	no	yes
	Cl Brener Esmeraldo-like	-	-	-
	Cl Brener Non-Esmeraldo-Like	yes	no	yes
	TCC	yes	no	yes
TCSYLVIO_005001	Dm28c 2018	no	yes	no
	Cl Brener Esmeraldo-like	-	-	-
	Cl Brener Non-Esmeraldo-Like	no	yes	no
	TCC	no	yes	no
TCSYLVIO_007907	Dm28c 2018	-	-	-
	Cl Brener Esmeraldo-like	-	-	-
	Cl Brener Non-Esmeraldo-Like	-	-	-
	TCC	-	-	-
TCSYLVIO_003660	Dm28c 2018	yes	no	yes
	Cl Brener Esmeraldo-like	yes	no	yes
	Cl Brener Non-Esmeraldo-Like	yes	no	yes
	TCC	yes	no	yes
TCSYLVIO_003908	Dm28c 2018	no	no	no
	Cl Brener Esmeraldo-like	no	no	no
	Cl Brener Non-Esmeraldo-Like	yes	no	yes
	TCC	no	no	no
TCSYLVIO_004510	Dm28c 2018	no	no	no
	Cl Brener Esmeraldo-like	no	no	no
	Cl Brener Non-Esmeraldo-Like	no	no	no
	TCC	no	no	no
TCSYLVIO_003193	Dm28c 2018	no	no	no
	Cl Brener Esmeraldo-like	yes	yes	no
	Cl Brener Non-Esmeraldo-Like	no	no	no
	TCC	no	no	no
TCSYLVIO_003570	Dm28c 2018	yes	no	yes
	Cl Brener Esmeraldo-like	yes	yes	no
	Cl Brener Non-Esmeraldo-Like	yes	yes	no
	TCC	no	no	no
TCSYLVIO_002090	Dm28c 2018	no	no	no
	Cl Brener Esmeraldo-like	no	no	no
	Cl Brener Non-Esmeraldo-Like	no	no	no
	TCC	no	no	no
TCSYLVIO_006072	Dm28c 2018	yes	no	yes
	Cl Brener Esmeraldo-like	yes	no	yes
	Cl Brener Non-Esmeraldo-Like	yes	no	yes
	TCC	yes	no	yes
TCSYLVIO_009206	Dm28c 2018	no	no	no
	Cl Brener Esmeraldo-like	no	no	no
	Cl Brener Non-Esmeraldo-Like	yes	no	yes
	TCC	no	no	no
TCSYLVIO_005749	Dm28c 2018	yes	no	yes
	Cl Brener Esmeraldo-like	-	-	-
	Cl Brener Non-Esmeraldo-Like	yes	no	yes
	TCC	yes	no	yes
TCSYLVIO_003654	Dm28c 2018	no	no	no
	Cl Brener Esmeraldo-like	no	no	no
	Cl Brener Non-Esmeraldo-Like	no	no	no
	TCC	no	no	no
TCSYLVIO_006688	Dm28c 2018	yes	no	yes
	Cl Brener Esmeraldo-like	no	no	no
	Cl Brener Non-Esmeraldo-Like	yes	yes	no
	TCC	yes	no	yes
TCSYLVIO_005903	Dm28c 2018	-	-	-
	Cl Brener Esmeraldo-like	-	-	-
	Cl Brener Non-Esmeraldo-Like	-	-	-
	TCC	-	-	-
TCSYLVIO_004344	Dm28c 2018	yes	no	yes
	Cl Brener Esmeraldo-like	yes	no	yes
	Cl Brener Non-Esmeraldo-Like	yes	no	yes
	TCC	yes	no	yes
TCSYLVIO_010544	Dm28c 2018	no	no	no
	Cl Brener Esmeraldo-like	no	no	no
	Cl Brener Non-Esmeraldo-Like	no	no	no
	TCC	no	no	no
TCSYLVIO_002346	Dm28c 2018	yes	yes	no
	Cl Brener Esmeraldo-like	yes	no	no
	Cl Brener Non-Esmeraldo-Like	no	no	no
	TCC	yes	no	yes
TCSYLVIO_008353	Dm28c 2018	yes	no	yes
	Cl Brener Esmeraldo-like	yes	yes	no
	Cl Brener Non-Esmeraldo-Like	yes	yes	no
	TCC	yes	yes	no
TCSYLVIO_005930	Dm28c 2018	no	no	no
	Cl Brener Esmeraldo-like	no	yes	no
	Cl Brener Non-Esmeraldo-Like	yes	no	yes
	TCC	no	no	no
TCSYLVIO_006491	Dm28c 2018	no	no	no
	Cl Brener Esmeraldo-like	no	no	no
	Cl Brener Non-Esmeraldo-Like	no	no	no
	TCC	no	no	no
TCSYLVIO_008659	Dm28c 2018	yes	no	yes
	Cl Brener Esmeraldo-like	yes	no	yes
	Cl Brener Non-Esmeraldo-Like	no	yes	no
	TCC	no	no	no
TCSYLVIO_002945	Dm28c 2018	no	no	no
	Cl Brener Esmeraldo-like	no	no	no
	Cl Brener Non-Esmeraldo-Like	no	no	no
	TCC	no	no	no
TCSYLVIO_004049	Dm28c 2018	no	no	no
	Cl Brener Esmeraldo-like	no	no	no
	Cl Brener Non-Esmeraldo-Like	no	no	no
	TCC	no	no	no
TCSYLVIO_003832	Dm28c 2018	no	no	no
	Cl Brener Esmeraldo-like	no	yes	no
	Cl Brener Non-Esmeraldo-Like	yes	yes	no
	TCC	no	no	no
TCSYLVIO_007477	Dm28c 2018	yes	no	yes
	Cl Brener Esmeraldo-like	yes	no	yes
	Cl Brener Non-Esmeraldo-Like	yes	no	yes
	TCC	no	no	no
TCSYLVIO_007929	Dm28c 2018	yes	no	yes
	Cl Brener Esmeraldo-like	yes	no	yes
	Cl Brener Non-Esmeraldo-Like	yes	yes	no
	TCC	yes	no	yes
TCSYLVIO_006247	Dm28c 2018	no	no	no
	Cl Brener Esmeraldo-like	yes	no	yes
	Cl Brener Non-Esmeraldo-Like	yes	no	yes
	TCC	yes	no	yes
TCSYLVIO_009252	Dm28c 2018	yes	yes	no
	Cl Brener Esmeraldo-like	yes	yes	no
	Cl Brener Non-Esmeraldo-Like	yes	yes	no
	TCC	yes	yes	no
TCSYLVIO_004028	Dm28c 2018	no	no	no
	Cl Brener Esmeraldo-like	no	no	no
	Cl Brener Non-Esmeraldo-Like	no	no	no
	TCC	no	no	no
TCSYLVIO_002636	Dm28c 2018	no	yes	no
	Cl Brener Esmeraldo-like	no	no	no
	Cl Brener Non-Esmeraldo-Like	no	no	no
	TCC	no	yes	no
TCSYLVIO_002786	Dm28c 2018	no	no	no
	Cl Brener Esmeraldo-like	no	no	no
	Cl Brener Non-Esmeraldo-Like	no	no	no
	TCC	no	no	no
TCSYLVIO_010086	Dm28c 2018	no	yes	no
	Cl Brener Esmeraldo-like	yes	yes	no
	Cl Brener Non-Esmeraldo-Like	no	yes	no
	TCC	-	-	-
TCSYLVIO_000394	Dm28c 2018	no	no	no
	Cl Brener Esmeraldo-like	no	no	no
	Cl Brener Non-Esmeraldo-Like	no	no	no
	TCC	no	no	no
TCSYLVIO_004615	Dm28c 2018	no	no	no
	Cl Brener Esmeraldo-like	no	no	no
	Cl Brener Non-Esmeraldo-Like	no	no	no
	TCC	no	no	no
TCSYLVIO_002386	Dm28c 2018	no	no	no
	Cl Brener Esmeraldo-like	yes	no	yes
	Cl Brener Non-Esmeraldo-Like	yes	no	yes
	TCC	yes	no	yes
TCSYLVIO_001751	Dm28c 2018	no	no	no
	Cl Brener Esmeraldo-like	no	no	no
	Cl Brener Non-Esmeraldo-Like	no	no	no
	TCC	no	no	no
TCSYLVIO_001432	Dm28c 2018	yes	no	yes
	Cl Brener Esmeraldo-like	no	no	no
	Cl Brener Non-Esmeraldo-Like	no	no	no
	TCC	no	no	no
TCSYLVIO_002175	Dm28c 2018	yes	no	yes
	Cl Brener Esmeraldo-like	yes	no	yes
	Cl Brener Non-Esmeraldo-Like	yes	no	yes
	TCC	yes	no	yes
TCSYLVIO_007719	Dm28c 2018	yes	no	yes
	Cl Brener Esmeraldo-like	no	no	no
	Cl Brener Non-Esmeraldo-Like	yes	no	yes
	TCC	yes	no	yes
TCSYLVIO_002158	Dm28c 2018	yes	no	yes
	Cl Brener Esmeraldo-like	yes	no	yes
	Cl Brener Non-Esmeraldo-Like	no	no	no
	TCC	yes	no	yes
TCSYLVIO_001956	Dm28c 2018	no	no	no
	Cl Brener Esmeraldo-like	no	no	no
	Cl Brener Non-Esmeraldo-Like	no	no	no
	TCC	no	no	no
TCSYLVIO_001780	Dm28c 2018	yes	no	yes
	Cl Brener Esmeraldo-like	yes	no	yes
	Cl Brener Non-Esmeraldo-Like	yes	no	yes
	TCC	yes	no	yes
TCSYLVIO_009357	Dm28c 2018	no	no	no
	Cl Brener Esmeraldo-like	no	no	no
	Cl Brener Non-Esmeraldo-Like	no	no	no
	TCC	no	no	no
TCSYLVIO_004116	Dm28c 2018	yes	no	yes
	Cl Brener Esmeraldo-like	yes	no	yes
	Cl Brener Non-Esmeraldo-Like	yes	no	yes
	TCC	yes	no	yes
TCSYLVIO_010486	Dm28c 2018	yes	no	yes
	Cl Brener Esmeraldo-like	yes	no	yes
	Cl Brener Non-Esmeraldo-Like	yes	no	yes
	TCC	yes	no	yes
TCSYLVIO_007074	Dm28c 2018	-	-	-
	Cl Brener Esmeraldo-like	-	-	-
	Cl Brener Non-Esmeraldo-Like	-	-	-
	TCC	-	-	-
TCSYLVIO_003937	Dm28c 2018	yes	no	yes
	Cl Brener Esmeraldo-like	yes	no	yes
	Cl Brener Non-Esmeraldo-Like	no	no	no
	TCC	yes	no	yes
TCSYLVIO_001625	Dm28c 2018	yes	no	yes
	Cl Brener Esmeraldo-like	yes	no	yes
	Cl Brener Non-Esmeraldo-Like	yes	no	yes
	TCC	yes	no	yes
TCSYLVIO_009334	Dm28c 2018	yes	no	yes
	Cl Brener Esmeraldo-like	yes	no	yes
	Cl Brener Non-Esmeraldo-Like	yes	no	yes
	TCC	yes	no	yes
TCSYLVIO_005482	Dm28c 2018	yes	no	yes
	Cl Brener Esmeraldo-like	yes	no	yes
	Cl Brener Non-Esmeraldo-Like	yes	no	yes
	TCC	no	no	no
TCSYLVIO_001731	Dm28c 2018	no	no	no
	Cl Brener Esmeraldo-like	no	no	no
	Cl Brener Non-Esmeraldo-Like	no	no	no
	TCC	no	no	no
TCSYLVIO_004022	Dm28c 2018	yes	no	yes
	Cl Brener Esmeraldo-like	yes	no	yes
	Cl Brener Non-Esmeraldo-Like	yes	no	yes
	TCC	yes	yes	no
>TCSYLVIO_001885	Dm28c 2018	yes	no	yes
	Cl Brener Esmeraldo-like	yes	no	yes
	Cl Brener Non-Esmeraldo-Like	yes	no	yes
	TCC	yes	no	yes
TCSYLVIO_004280	Dm28c 2018	-	-	-
	Cl Brener Esmeraldo-like	-	-	-
	Cl Brener Non-Esmeraldo-Like	-	-	-
	TCC	-	-	-
TCSYLVIO_008382	Dm28c 2018	-	-	-
	Cl Brener Esmeraldo-like	-	-	-
	Cl Brener Non-Esmeraldo-Like	-	-	-
	TCC	-	-	-
TCSYLVIO_006181	Dm28c 2018	yes	no	yes
	Cl Brener Esmeraldo-like	-	-	-
	Cl Brener Non-Esmeraldo-Like	yes	no	yes
	TCC	yes	no	yes
TCSYLVIO_003892	Dm28c 2018	yes	no	yes
	Cl Brener Esmeraldo-like	yes	no	yes
	Cl Brener Non-Esmeraldo-Like	-	-	-
	TCC	yes	no	yes
TCSYLVIO_009799	Dm28c 2018	no	no	no
	Cl Brener Esmeraldo-like	no	no	no
	Cl Brener Non-Esmeraldo-Like	no	no	no
	TCC	no	no	no
TCSYLVIO_002919	Dm28c 2018	no	no	no
	Cl Brener Esmeraldo-like	no	no	no
	Cl Brener Non-Esmeraldo-Like	no	no	no
	TCC	no	no	no
TCSYLVIO_009218	Dm28c 2018	-	-	-
	Cl Brener Esmeraldo-like	-	-	-
	Cl Brener Non-Esmeraldo-Like	-	-	-
	TCC	-	-	-
TCSYLVIO_004785	Dm28c 2018	no	no	no
	Cl Brener Esmeraldo-like	yes	no	yes
	Cl Brener Non-Esmeraldo-Like	-	-	-
	TCC	yes	no	yes
TCSYLVIO_002806	Dm28c 2018	-	-	-
	Cl Brener Esmeraldo-like	-	-	-
	Cl Brener Non-Esmeraldo-Like	-	-	-
	TCC	-	-	-
CSYLVIO_008431	Dm28c 2018	-	-	-
	Cl Brener Esmeraldo-like	-	-	-
	Cl Brener Non-Esmeraldo-Like	-	-	-
	TCC	-	-	-
TCSYLVIO_007694	Dm28c 2018	-	-	-
	Cl Brener Esmeraldo-like	-	-	-
	Cl Brener Non-Esmeraldo-Like	-	-	-
	TCC	-	-	-
TCSYLVIO_005353	Dm28c 2018	no	no	no
	Cl Brener Esmeraldo-like	yes	yes	no
	Cl Brener Non-Esmeraldo-Like	yes	yes	no
	TCC	yes	yes	no
TCSYLVIO_004764	Dm28c 2018	yes	no	yes
	Cl Brener Esmeraldo-like	yes	no	yes
	Cl Brener Non-Esmeraldo-Like	-	-	-
	TCC	yes	no	yes
TCSYLVIO_009207	Dm28c 2018	no	no	no
	Cl Brener Esmeraldo-like	no	no	no
	Cl Brener Non-Esmeraldo-Like	no	no	no
	TCC	no	no	no
TCSYLVIO_006163	Dm28c 2018	no	no	no
	Cl Brener Esmeraldo-like	yes	no	yes
	Cl Brener Non-Esmeraldo-Like	yes	no	yes
	TCC	yes	no	yes
TCSYLVIO_006865	Dm28c 2018	yes	no	yes
	Cl Brener Esmeraldo-like	yes	no	yes
	Cl Brener Non-Esmeraldo-Like	yes	no	yes
	TCC	yes	no	yes
TCSYLVIO_002856	Dm28c 2018	-	-	-
	Cl Brener Esmeraldo-like	yes	yes	no
	Cl Brener Non-Esmeraldo-Like	no	no	no
	TCC	-	-	-
TCSYLVIO_003384	Dm28c 2018	no	no	no
	Cl Brener Esmeraldo-like	yes	yes	no
	Cl Brener Non-Esmeraldo-Like	-	-	-
	TCC	no	no	no
TCSYLVIO_002778	Dm28c 2018	-	-	-
	Cl Brener Esmeraldo-like	-	-	-
	Cl Brener Non-Esmeraldo-Like	-	-	-
	TCC	-	-	-
TCSYLVIO_003368	Dm28c 2018	-	-	-
	Cl Brener Esmeraldo-like	no	no	no
	Cl Brener Non-Esmeraldo-Like	no	no	no
	TCC	-	-	-
TCSYLVIO_003306	Dm28c 2018	no	no	no
	Cl Brener Esmeraldo-like	yes	no	yes
	Cl Brener Non-Esmeraldo-Like	yes	yes	no
	TCC	no	no	no
TCSYLVIO_006734	Dm28c 2018	-	-	-
	Cl Brener Esmeraldo-like	-	-	-
	Cl Brener Non-Esmeraldo-Like	-	-	-
	TCC	-	-	-
TCSYLVIO_004637	Dm28c 2018	-	-	-
	Cl Brener Esmeraldo-like	yes	no	yes
	Cl Brener Non-Esmeraldo-Like	yes	no	yes
	TCC	-	-	-
TCSYLVIO_006281	Dm28c 2018	no	no	no
	Cl Brener Esmeraldo-like	no	no	no
	Cl Brener Non-Esmeraldo-Like	no	no	no
	TCC	no	no	no
TCSYLVIO_010064	Dm28c 2018	-	-	-
	Cl Brener Esmeraldo-like	no	no	no
	Cl Brener Non-Esmeraldo-Like	no	no	no
	TCC	no	no	no
TCSYLVIO_006846	Dm28c 2018	no	no	no
	Cl Brener Esmeraldo-like	no	yes	no
	Cl Brener Non-Esmeraldo-Like	no	yes	no
	TCC	-	-	-
TCSYLVIO_009997	Dm28c 2018	yes	no	yes
	Cl Brener Esmeraldo-like	no	no	no
	Cl Brener Non-Esmeraldo-like	yes	no	yes
	TCC	yes	no	yes
TCSYLVIO_009256	Dm28c 2018	no	no	no
	Cl Brener Esmeraldo-like	no	no	no
	Cl Brener Non-Esmeraldo-like	no	no	no
	TCC	no	no	no
TCSYLVIO_009785	Dm28c 2018	no	no	no
	Cl Brener Esmeraldo-like	no	no	no
	Cl Brener Non-Esmeraldo-like	no	no	no
	TCC	no	no	no
TCSYLVIO_006222	Dm28c 2018	no	no	no
	Cl Brener Esmeraldo-like	yes	no	yes
	Cl Brener Non-Esmeraldo-like	no	no	no
	TCC	no	no	no
TCSYLVIO_005614	Dm28c 2018	yes	no	yes
	Cl Brener Esmeraldo-like	yes	no	yes
	Cl Brener Non-Esmeraldo-like	yes	no	yes
	TCC	yes	no	yes
TCSYLVIO_009029	Dm28c 2018	yes	no	yes
	Cl Brener Esmeraldo-like	-	-	-
	Cl Brener Non-Esmeraldo-like	yes	no	yes
	TCC	no	no	no
TCSYLVIO_007253	Dm28c 2018	yes	no	yes
	Cl Brener Esmeraldo-like	yes	no	yes
	Cl Brener Non-Esmeraldo-like	yes	no	yes
	TCC	no	no	no
TCSYLVIO_005636	Dm28c 2018	no	no	no
	Cl Brener Esmeraldo-like	no	no	no
	Cl Brener Non-Esmeraldo-like	no	no	no
	TCC	no	no	no
TCSYLVIO_003767	Dm28c 2018	no	no	no
	Cl Brener Esmeraldo-like	no	no	no
	Cl Brener Non-Esmeraldo-like	no	no	no
	TCC	no	no	no
TCSYLVIO_010005	Dm28c 2018	yes	yes	no
	Cl Brener Esmeraldo-like	no	no	no
	Cl Brener Non-Esmeraldo-like	yes	no	yes
	TCC	yes	no	yes
TCSYLVIO_004580	Dm28c 2018	yes	no	yes
	Cl Brener Esmeraldo-like	yes	no	yes
	Cl Brener Non-Esmeraldo-like	no	no	no
	TCC	yes	no	yes
TCSYLVIO_003749	Dm28c 2018	yes	no	yes
	Cl Brener Esmeraldo-like	yes	no	no
	Cl Brener Non-Esmeraldo-like	yes	no	yes
	TCC	no	no	no
TCSYLVIO_003765	Dm28c 2018	yes	no	yes
	Cl Brener Esmeraldo-like	yes	no	yes
	Cl Brener Non-Esmeraldo-like	yes	yes	no
	TCC	yes	no	yes
TCSYLVIO_007423	Dm28c 2018	no	no	no
	Cl Brener Esmeraldo-like	no	no	no
	Cl Brener Non-Esmeraldo-like	-	-	-
	TCC	no	no	no
TCSYLVIO_005568	Dm28c 2018	no	no	no
	Cl Brener Esmeraldo-like	no	no	no
	Cl Brener Non-Esmeraldo-like	no	no	no
	TCC	no	no	no
TCSYLVIO_004224	Dm28c 2018	no	no	no
	Cl Brener Esmeraldo-like	-	-	-
	Cl Brener Non-Esmeraldo-like	no	no	no
	TCC	no	no	no
TCSYLVIO_009947	Dm28c 2018	no	no	no
	Cl Brener Esmeraldo-like	yes	yes	no
	Cl Brener Non-Esmeraldo-like	no	no	no
	TCC	no	no	no
TCSYLVIO_004076	Dm28c 2018	no	no	no
	Cl Brener Esmeraldo-like	yes	no	yes
	Cl Brener Non-Esmeraldo-like	yes	no	yes
	TCC	no	no	no
TCSYLVIO_005689	Dm28c 2018	yes	no	yes
	Cl Brener Esmeraldo-like	yes	no	yes
	Cl Brener Non-Esmeraldo-like	yes	no	yes
	TCC	yes	no	yes
TCSYLVIO_004112	Dm28c 2018	-	-	-
	Cl Brener Esmeraldo-like	no	no	no
	Cl Brener Non-Esmeraldo-like	yes	no	yes
	TCC	-	-	-
TCSYLVIO_009850	Dm28c 2018	yes	no	yes
	Cl Brener Esmeraldo-like	yes	no	yes
	Cl Brener Non-Esmeraldo-like	yes	no	yes
	TCC	no	no	no
TCSYLVIO_003341	Dm28c 2018	yes	no	yes
	Cl Brener Esmeraldo-like	no	no	no
	Cl Brener Non-Esmeraldo-like	no	no	no
	TCC	no	no	no
TCSYLVIO_010570	Dm28c 2018	yes	no	yes
	Cl Brener Esmeraldo-like	yes	no	yes
	Cl Brener Non-Esmeraldo-like	no	no	no
	TCC	no	no	no
TCSYLVIO_006062	Dm28c 2018	no	no	no
	Cl Brener Esmeraldo-like	no	no	no
	Cl Brener Non-Esmeraldo-like	no	no	no
	TCC	no	no	no
TCSYLVIO_004813	Dm28c 2018	no	no	no
	Cl Brener Esmeraldo-like	no	no	no
	Cl Brener Non-Esmeraldo-like	no	no	no
	TCC	no	no	no
TCSYLVIO_007445	Dm28c 2018	no	yes	no
	Cl Brener Esmeraldo-like	no	no	no
	Cl Brener Non-Esmeraldo-like	no	no	no
	TCC	no	no	no
TCSYLVIO_004786	Dm28c 2018	yes	no	yes
	Cl Brener Esmeraldo-like	yes	no	yes
	Cl Brener Non-Esmeraldo-like	-	-	-
	TCC	yes	no	yes
TCSYLVIO_006738	Dm28c 2018	-	-	-
	Cl Brener Esmeraldo-like	yes	no	yes
	Cl Brener Non-Esmeraldo-like	no	no	no
	TCC	-	-	-
TCSYLVIO_002105	Dm28c 2018	yes	no	yes
	Cl Brener Esmeraldo-like	yes	no	yes
	Cl Brener Non-Esmeraldo-like	yes	no	yes
	TCC	no	no	no
TCSYLVIO_007849	Dm28c 2018	yes	no	yes
	Cl Brener Esmeraldo-like	yes	no	yes
	Cl Brener Non-Esmeraldo-like	yes	yes	no
	TCC	yes	no	yes
TCSYLVIO_010966	Dm28c 2018	no	no	no
	Cl Brener Esmeraldo-like	no	no	no
	Cl Brener Non-Esmeraldo-like	no	no	no
	TCC	no	no	no
TCSYLVIO_003868	Dm28c 2018	no	no	no
	Cl Brener Esmeraldo-like	no	no	no
	Cl Brener Non-Esmeraldo-like	yes	yes	no
	TCC	no	no	no
TCSYLVIO_006285	Dm28c 2018	no	no	no
	Cl Brener Esmeraldo-like	no	no	no
	Cl Brener Non-Esmeraldo-like	no	no	no
	TCC	no	no	no
TCSYLVIO_004927	Dm28c 2018	yes	no	yes
	Cl Brener Esmeraldo-like	yes	no	yes
	Cl Brener Non-Esmeraldo-like	yes	no	yes
	TCC	yes	no	yes
TCSYLVIO_003307	Dm28c 2018	no	no	no
	Cl Brener Esmeraldo-like	yes	yes	no
	Cl Brener Non-Esmeraldo-like	no	yes	no
	TCC	no	no	no
TCSYLVIO_003092	Dm28c 2018	yes	no	yes
	Cl Brener Esmeraldo-like	-	-	-
	Cl Brener Non-Esmeraldo-like	yes	no	yes
	TCC	yes	no	yes
TCSYLVIO_005596	Dm28c 2018	-	-	-
	Cl Brener Esmeraldo-like	yes	no	yes
	Cl Brener Non-Esmeraldo-like	yes	no	yes
	TCC	yes	no	yes
TCSYLVIO_004057	Dm28c 2018	yes	no	yes
	CL Brener Esmeraldo like	yes	no	yes
	Cl Brener Non-Esmeraldo-Like	yes	no	yes
	TCC	yes	no	yes
TCSYLVIO_001630	Dm28c 2018	no	no	no
	CL Brener Esmeraldo like	yes	no	yes
	Cl Brener Non-Esmeraldo-Like	yes	no	yes
	TCC	yes	no	yes
TCSYLVIO_006348	Dm28c 2018	yes	no	yes
	CL Brener Esmeraldo like	yes	no	yes
	Cl Brener Non-Esmeraldo-Like	yes	no	yes
	TCC	yes	no	yes
TCSYLVIO_007496	Dm28c 2018	no	no	no
	CL Brener Esmeraldo like	-	-	-
	Cl Brener Non-Esmeraldo-Like	no	no	no
	TCC	no	no	no
TCSYLVIO_000957	Dm28c 2018	yes	no	yes
	CL Brener Esmeraldo like	yes	no	yes
	Cl Brener Non-Esmeraldo-Like	yes	no	yes
	TCC	yes	no	yes
TCSYLVIO_007462	Dm28c 2018	yes	no	yes
	CL Brener Esmeraldo like	yes	no	yes
	Cl Brener Non-Esmeraldo-Like	yes	no	yes
	TCC	no	no	no
TCSYLVIO_002706	Dm28c 2018	no	no	no
	CL Brener Esmeraldo like	yes	yes	no
	Cl Brener Non-Esmeraldo-Like	no	no	no
	TCC	no	no	no
TCSYLVIO_000180	Dm28c 2018	no	no	no
	CL Brener Esmeraldo like	no	no	no
	Cl Brener Non-Esmeraldo-Like	no	no	no
	TCC	no	no	no
TCSYLVIO_002274	Dm28c 2018	yes	no	yes
	CL Brener Esmeraldo like	yes	no	yes
	Cl Brener Non-Esmeraldo-Like	yes	no	yes
	TCC	yes	no	yes
TCSYLVIO_007845	Dm28c 2018	yes	no	yes
	CL Brener Esmeraldo like	no	no	no
	Cl Brener Non-Esmeraldo-Like	yes	no	yes
	TCC	yes	no	yes
TCSYLVIO_001979	Dm28c 2018	yes	no	yes
	CL Brener Esmeraldo like	yes	no	yes
	Cl Brener Non-Esmeraldo-Like	yes	no	yes
	TCC	no	no	no
TCSYLVIO_008393	Dm28c 2018	yes	no	yes
	CL Brener Esmeraldo like	yes	no	yes
	Cl Brener Non-Esmeraldo-Like	no	yes	no
	TCC	yes	no	yes
TCSYLVIO_005847	Dm28c 2018	yes	no	yes
	CL Brener Esmeraldo like	yes	no	yes
	Cl Brener Non-Esmeraldo-Like	yes	no	yes
	TCC	yes	no	yes
TCSYLVIO_006554	Dm28c 2018	yes	no	yes
	CL Brener Esmeraldo like	no	no	no
	Cl Brener Non-Esmeraldo-Like	yes	yes	no
	TCC	yes	no	yes
TCSYLVIO_003320	Dm28c 2018	yes	no	yes
	CL Brener Esmeraldo like	yes	no	yes
	Cl Brener Non-Esmeraldo-Like	yes	no	yes
	TCC	yes	no	yes
TCSYLVIO_010865	Dm28c 2018	yes	yes	no
	CL Brener Esmeraldo like	yes	yes	no
	Cl Brener Non-Esmeraldo-Like	yes	yes	no
	TCC	-	-	-
TCSYLVIO_001074	Dm28c 2018	no	no	no
	CL Brener Esmeraldo like	no	no	no
	Cl Brener Non-Esmeraldo-Like	no	no	no
	TCC	no	no	no
TCSYLVIO_000036	Dm28c 2018	no	no	no
	CL Brener Esmeraldo like	no	no	no
	Cl Brener Non-Esmeraldo-Like	yes	no	yes
	TCC	no	no	no
TCSYLVIO_002363	Dm28c 2018	yes	yes	no
	CL Brener Esmeraldo like	yes	yes	no
	Cl Brener Non-Esmeraldo-Like	yes	yes	no
	TCC	yes	yes	no
TCSYLVIO_000173	Dm28c 2018	no	no	no
	CL Brener Esmeraldo like	no	no	no
	Cl Brener Non-Esmeraldo-Like	no	no	no
	TCC	no	no	no
TCSYLVIO_009819	Dm28c 2018	no	no	no
	CL Brener Esmeraldo like	no	no	no
	Cl Brener Non-Esmeraldo-Like	no	no	no
	TCC	no	no	no
TCSYLVIO_000875	Dm28c 2018	-	-	-
	CL Brener Esmeraldo like	no	no	no
	Cl Brener Non-Esmeraldo-Like	no	no	no
	TCC	-	-	-
TCSYLVIO_000442	Dm28c 2018	no	no	no
	CL Brener Esmeraldo like	no	no	no
	Cl Brener Non-Esmeraldo-Like	yes	no	yes
	TCC	no	no	no
TCSYLVIO_001213	Dm28c 2018	no	no	no
	CL Brener Esmeraldo like	no	no	no
	Cl Brener Non-Esmeraldo-Like	no	no	no
	TCC	no	no	no
TCSYLVIO_006828	Dm28c 2018	yes	no	yes
	CL Brener Esmeraldo like	yes	no	yes
	Cl Brener Non-Esmeraldo-Like	yes	no	yes
	TCC	yes	no	yes
TCSYLVIO_001194	Dm28c 2018	yes	no	yes
	CL Brener Esmeraldo like	no	yes	no
	Cl Brener Non-Esmeraldo-Like	yes	yes	no
	TCC	yes	no	yes
TCSYLVIO_001684	Dm28c 2018	yes	no	yes
	CL Brener Esmeraldo like	no	no	no
	Cl Brener Non-Esmeraldo-Like	no	no	no
	TCC	no	no	no
TCSYLVIO_002659	Dm28c 2018	no	no	no
	CL Brener Esmeraldo like	no	no	no
	Cl Brener Non-Esmeraldo-Like	no	no	no
	TCC	no	no	no
TCSYLVIO_001967	Dm28c 2018	no	no	no
	CL Brener Esmeraldo like	no	no	no
	Cl Brener Non-Esmeraldo-Like	no	no	no
	TCC	no	no	no
TCSYLVIO_001499	Dm28c 2018	no	no	no
	CL Brener Esmeraldo like	no	no	no
	Cl Brener Non-Esmeraldo-Like	yes	no	yes
	TCC	no	no	no
TCSYLVIO_000058	Dm28c 2018	yes	no	yes
	CL Brener Esmeraldo like	yes	no	yes
	Cl Brener Non-Esmeraldo-Like	yes	no	yes
	TCC	yes	no	yes
TCSYLVIO_001267	Dm28c 2018	-	-	-
	CL Brener Esmeraldo like	yes	no	yes
	Cl Brener Non-Esmeraldo-Like	yes	no	yes
	TCC	-	-	-
TCSYLVIO_000273	Dm28c 2018	no	no	no
	CL Brener Esmeraldo like	no	no	no
	Cl Brener Non-Esmeraldo-Like	no	no	no
	TCC	no	no	no
TCSYLVIO_005085	Dm28c 2018	-	-	-
	CL Brener Esmeraldo like	-	-	-
	Cl Brener Non-Esmeraldo-Like	-	-	-
	TCC	-	-	-
TCSYLVIO_005909	Dm28c 2018	yes	no	yes
	CL Brener Esmeraldo like	yes	yes	no
	Cl Brener Non-Esmeraldo-Like	yes	yes	no
	TCC	no	yes	no
