# Supplementary material for: Comparative Analysis of the Secretome and Interactome of Trypanosoma cruzi and Trypanosoma rangeli Reveals Species Specific Immune Response Modulating Proteins
Source: Front Immunol. 2020 Aug 27;11:1774. doi: 10.3389/fimmu.2020.01774 (PMC7481403; doi:10.3389/fimmu.2020.01774)
Supplement: Supplementary Table 6 — Sequences producing significant alignments with Patatin sequence of T. cruzi Sylvio (TCSYLVIO_003749). [file Table_6.XLSX]

## Sheet: Planilha2
Sequences producing significant alignments:	Score (bits)	E-value	Max Ident
EKG05184.1 hypothetical protein TCSYLVIO_003749 [Trypanosoma c...	1080	0.0	100%
ESS68788.1 hypothetical protein TCDM_02505 [Trypanosoma cruzi ...	1077	0.0	100%
RNF23745.1 patatin family phospholipase [Trypanosoma cruzi]	1075	0.0	100%
XP_807283.1 hypothetical protein [Trypanosoma cruzi strain CL ...	1061	0.0	98%
XP_807016.1 hypothetical protein [Trypanosoma cruzi strain CL ...	1046	0.0	96%
EKF33616.1 hypothetical protein MOQ_002513 [Trypanosoma cruzi ...	977	0.0	90%
PWV00129.1 hypothetical protein C4B63_7g334 [Trypanosoma cruzi]	924	0.0	100%
XP_029227794.1 patatin family phospholipase [Trypanosoma conor...	796	0.0	73%
XP_029235959.1 patatin family phospholipase [Trypanosoma rangeli]	765	0.0	72%
ESL10866.1 hypothetical protein TRSC58_01394 [Trypanosoma rang...	751	0.0	71%
XP_028887838.1 patatin family phospholipase [Trypanosoma theil...	652	0.0	61%
XP_009313001.1 patatin family phospholipase [Trypanosoma grayi]	592	0.0	61%
RNC30802.1 patatin family phospholipase [Trypanosoma cruzi]	546	0.0	97%
CUG91315.1 patatin-like phospholipase, putative [Bodo saltans]	298	1e-90	36%
VDZ48554.1 Domain_of_unknown_function_(DUF3336)/Patatin-like_p...	253	3e-73	34%
XP_003864499.1 hypothetical protein, conserved [Leishmania don...	252	4e-73	34%
XP_001468697.1 conserved hypothetical protein [Leishmania infa...	251	2e-72	34%
AYU82707.1 protein of unknown function (DUF3336)/Patatin-like ...	250	3e-72	34%
XP_001564600.1 conserved hypothetical protein [Leishmania braz...	248	2e-71	33%
XP_003878918.1 conserved hypothetical protein [Leishmania mexi...	247	1e-70	34%
CCM15018.1 hypothetical protein, conserved [Leishmania guyanen...	245	2e-70	33%
XP_010698535.1 phospholipase A2-like protein, putative [Leishm...	243	2e-69	32%
XP_001686466.1 conserved hypothetical protein [Leishmania majo...	239	4e-68	34%
KPI82833.1 hypothetical protein ABL78_8153 [Leptomonas seymouri]	233	5e-66	33%
XP_015660901.1 hypothetical protein ABB37_03524 [Leptomonas py...	228	5e-64	32%
TPP46758.1 hypothetical protein CGC20_20790 [Leishmania donovani]	221	7e-59	32%
TPP40248.1 hypothetical protein CGC21_27010 [Leishmania donovani]	222	7e-59	33%
XP_011270048.1 hypothetical protein CAOG_08476 [Capsaspora owc...	214	8e-58	32%
RKP38342.1 acyl transferase/acyl hydrolase/lysophospholipase [...	210	9e-58	33%
ORE19485.1 patatin-domain-containing protein [Rhizopus microsp...	210	4e-57	33%
CEI85633.1 hypothetical protein RMCBS344292_00091 [Rhizopus mi...	209	1e-56	33%
CEI85736.1 hypothetical protein RMCBS344292_00191 [Rhizopus mi...	205	2e-55	33%
XP_016604464.1 hypothetical protein SPPG_08321 [Spizellomyces ...	203	3e-55	31%
XP_023471440.1 patatin-domain-containing protein [Rhizopus mic...	204	4e-55	33%
RIA96845.1 acyl transferase/acyl hydrolase/lysophospholipase [...	203	2e-54	30%
OCL00709.1 patatin-domain-containing protein [Cenococcum geoph...	207	2e-54	32%
RVD86125.1 hypothetical protein DFL_004417 [Arthrobotrys flagr...	207	2e-54	32%
XP_021881370.1 hypothetical protein BCR41DRAFT_353370 [Lobospo...	204	3e-54	30%
RHZ45277.1 hypothetical protein Glove_682g52 [Diversispora epi...	200	3e-53	31%
OBZ89905.1 Lipase 4 [Choanephora cucurbitarum]	199	4e-53	31%
TGJ65976.1 hypothetical protein EYR41_009908 [Arthrobotrys oli...	203	5e-53	32%
PVI06618.1 patatin-domain-containing protein [Periconia macros...	202	9e-53	31%
KFA55704.1 hypothetical protein S40293_05264 [Stachybotrys cha...	202	1e-52	32%
KFA72775.1 hypothetical protein S40288_06372 [Stachybotrys cha...	201	1e-52	32%
ORY19809.1 acyl transferase/acyl hydrolase/lysophospholipase [...	198	1e-52	30%
KEY73013.1 hypothetical protein S7711_04676 [Stachybotrys char...	201	1e-52	32%
KFH65371.1 hypothetical protein MVEG_08849 [Mortierella vertic...	199	2e-52	31%
KFZ10744.1 hypothetical protein V502_07952 [Pseudogymnoascus s...	197	2e-52	30%
ORX75289.1 patatin-domain-containing protein [Basidiobolus mer...	195	2e-52	31%
OMP86884.1 Lipase 4 [Diplodia seriata]	199	4e-52	32%
KFY08774.1 hypothetical protein V492_05920 [Pseudogymnoascus s...	196	5e-52	31%
OBT43275.1 hypothetical protein VE00_06942 [Pseudogymnoascus s...	196	6e-52	31%
XP_009853104.1 hypothetical protein NEUTE1DRAFT_131060 [Neuros...	199	6e-52	32%
EXX53643.1 Tgl5p [Rhizophagus irregularis DAOM 197198w]	195	7e-52	30%
RHZ46546.1 hypothetical protein Glove_615g23 [Diversispora epi...	195	9e-52	29%
XP_011116986.1 hypothetical protein AOL_s00004g34 [Arthrobotry...	200	9e-52	31%
KFA62406.1 hypothetical protein S40285_06418 [Stachybotrys chl...	199	9e-52	32%
XP_958750.1 patatin family phospholipase [Neurospora crassa OR...	199	1e-51	32%
OBT74638.1 hypothetical protein VF21_06370 [Pseudogymnoascus s...	195	1e-51	31%
OBT63110.1 hypothetical protein VE03_07445 [Pseudogymnoascus s...	195	2e-51	30%
KFY82273.1 hypothetical protein V500_10668 [Pseudogymnoascus s...	196	2e-51	30%
KNE55964.1 hypothetical protein AMAG_01815 [Allomyces macrogyn...	199	2e-51	31%
KFY45218.1 hypothetical protein V494_01077 [Pseudogymnoascus s...	195	2e-51	30%
XP_020133039.1 nte family protein [Diplodia corticola]	198	3e-51	31%
PKY13441.1 patatin-domain-containing protein [Rhizophagus irre...	192	3e-51	31%
XP_003348572.1 uncharacterized protein SMAC_05668 [Sordaria ma...	197	3e-51	32%
OBT86618.1 hypothetical protein VE02_04432 [Pseudogymnoascus s...	194	4e-51	31%
TPX31054.1 hypothetical protein SmJEL517_g05512 [Synchytrium m...	192	4e-51	31%
EPS42157.1 hypothetical protein H072_3978 [Dactylellina haptot...	198	5e-51	32%
XP_025169552.1 hypothetical protein GLOIN_2v1694196 [Rhizophag...	193	9e-51	31%
RGB35174.1 acyl transferase/acyl hydrolase/lysophospholipase [...	193	9e-51	31%
ODA79537.1 hypothetical protein RJ55_05131 [Drechmeria coniosp...	196	9e-51	31%
KYK57651.1 Patatin family phospholipase [Drechmeria coniospora]	196	1e-50	31%
PKK76210.1 patatin-domain-containing protein [Rhizophagus irre...	191	1e-50	30%
GBC03237.1 hypothetical protein RclHR1_05020014 [Rhizophagus c...	191	1e-50	31%
ORZ24603.1 hypothetical protein BCR42DRAFT_403270 [Absidia rep...	192	1e-50	29%
PSN63193.1 patatin-domain-containing protein [Corynespora cass...	196	2e-50	31%
RMZ69762.1 nte family [Pyrenophora seminiperda CCB06]	197	2e-50	31%
OON05539.1 hypothetical protein BSLG_04605 [Batrachochytrium s...	191	2e-50	29%
RKL32097.1 Lipase 4 [Fusarium proliferatum]	195	2e-50	32%
CVK98996.1 related to TGL4-triacylglycerol lipase [Fusarium pr...	195	2e-50	32%
PKK65016.1 patatin-domain-containing protein [Rhizophagus irre...	192	2e-50	31%
XP_023427493.1 related to TGL4-triacylglycerol lipase [Fusariu...	195	2e-50	32%
OBZ85185.1 hypothetical protein A0J61_06761 [Choanephora cucur...	190	2e-50	31%
RYO42529.1 Lipase 4 [Alternaria gaisen]	195	2e-50	30%
RDL41982.1 Patatin-like phospholipase [Phialophora cf. hyalina...	191	2e-50	31%
XP_024709905.1 putative patatin family phospholipase [Aspergil...	195	2e-50	32%
RBA10562.1 NTE family protein [Fusarium proliferatum]	195	2e-50	32%
KLO87673.1 TGL4-triacylglycerol lipase [Fusarium fujikuroi]	195	3e-50	33%
OWY41248.1 patatin-like protein [Alternaria alternata]	195	3e-50	30%
SCO34716.1 related to TGL4-triacylglycerol lipase [Fusarium fu...	194	3e-50	33%
SCV27136.1 related to TGL4-triacylglycerol lipase [Fusarium fu...	194	3e-50	32%
XP_028503365.1 Lipase 4 [Alternaria arborescens]	195	4e-50	30%
XP_024325920.1 hypothetical protein VC83_03302 [Pseudogymnoasc...	191	4e-50	31%
RYO55633.1 Lipase 4 [Alternaria arborescens]	195	4e-50	30%
KLO92234.1 TGL4-triacylglycerol lipase [Fusarium fujikuroi]	194	4e-50	33%
RGP81655.1 nte family [Fusarium longipes]	194	4e-50	32%
CDH56994.1 patatin family [Lichtheimia corymbifera JMRC:FSU:9682]	191	4e-50	31%
RYN88717.1 Lipase 4 [Alternaria tenuissima]	194	6e-50	31%
RYN41124.1 Lipase 4 [Alternaria tenuissima]	194	6e-50	31%
XP_018176138.1 Patatin family phospholipase [Purpureocillium l...	194	7e-50	31%
OAQ77717.1 Patatin family phospholipase [Purpureocillium lilac...	194	7e-50	31%
RYN21147.1 Lipase 4 [Alternaria tenuissima]	194	7e-50	31%
RYN52068.1 Lipase 4 [Alternaria tenuissima]	194	8e-50	31%
XP_018287600.1 hypothetical protein PHYBLDRAFT_21541 [Phycomyc...	188	8e-50	31%
RII23120.1 triacylglycerol lipase [Alternaria sp. MG1]	192	1e-49	31%
PCD37284.1 hypothetical protein AU210_005786 [Fusarium oxyspor...	193	1e-49	32%
EXL63149.1 NTE family protein [Fusarium oxysporum f. sp. radic...	193	1e-49	32%
XP_004997056.1 hypothetical protein PTSG_01087 [Salpingoeca ro...	193	1e-49	32%
RTE82972.1 hypothetical protein BHE90_002520 [Fusarium euwalla...	193	1e-49	31%
RYC89973.1 Lipase 4 [Fusarium oxysporum f. sp. narcissi]	193	1e-49	32%
EWZ45796.1 NTE family protein [Fusarium oxysporum Fo47]	193	1e-49	32%
RKK81847.1 Lipase 4 [Fusarium oxysporum]	193	1e-49	32%
XP_018392031.1 patatin-domain-containing protein [Alternaria a...	192	1e-49	31%
RSL48627.1 hypothetical protein CEP54_012833 [Fusarium sp. AF-8]	193	1e-49	31%
RSM14425.1 hypothetical protein CDV31_005442 [Fusarium ambrosium]	193	1e-49	31%
RSL91530.1 hypothetical protein CEP51_000181 [Fusarium sp. AF-3]	193	1e-49	31%
TVY78370.1 putative triacylglycerol lipase [Lachnellula suecica]	189	1e-49	31%
EWZ97383.1 NTE family protein [Fusarium oxysporum f. sp. lycop...	193	1e-49	32%
RSM12183.1 hypothetical protein CEP52_002628 [Fusarium sp. AF-4]	193	1e-49	31%
CVL06090.1 related to TGL4-triacylglycerol lipase [Fusarium ma...	193	1e-49	32%
RFN46256.1 nte family protein [Fusarium sp. FIESC_12]	192	1e-49	31%
KYG47849.1 hypothetical protein M433DRAFT_141562 [Acidomyces r...	189	1e-49	32%
XP_001226177.1 hypothetical protein CHGG_10910 [Chaetomium glo...	192	2e-49	31%
KPM41808.1 Lipase 4 [Neonectria ditissima]	192	2e-49	31%
XP_008031000.1 hypothetical protein SETTUDRAFT_165992 [Exseroh...	193	2e-49	31%
TGZ78827.1 patatin-like phospholipase [Ascodesmis nigricans]	187	2e-49	31%
RBR07595.1 hypothetical protein FVER53590_12734 [Fusarium vert...	192	2e-49	32%
RMJ18300.1 hypothetical protein CDV36_002068 [Fusarium kuroshium]	192	2e-49	31%
RBR27085.1 hypothetical protein FIESC28_00157 [Fusarium coffea...	192	2e-49	32%
XP_018132280.1 hypothetical protein VE01_03638 [Pseudogymnoasc...	189	2e-49	30%
KFY74543.1 hypothetical protein V499_05439 [Pseudogymnoascus s...	189	2e-49	30%
KXL49427.1 hypothetical protein FE78DRAFT_67692 [Acidomyces ri...	189	2e-49	32%
RBQ79694.1 hypothetical protein FVER14953_12734 [Fusarium vert...	192	2e-49	32%
OAQ26446.1 hypothetical protein K457DRAFT_98417 [Mortierella e...	191	2e-49	30%
EYE99729.1 patatin-domain-containing protein [Aspergillus rube...	192	2e-49	31%
EGU78063.1 hypothetical protein FOXB_11407 [Fusarium oxysporum...	192	3e-49	32%
XP_003043744.1 hypothetical protein NECHADRAFT_48024 [[Nectria...	192	3e-49	31%
KNG47285.1 triacylglycerol lipase [Stemphylium lycopersici]	194	3e-49	32%
RAR10965.1 triacylglycerol lipase [Stemphylium lycopersici]	194	3e-49	32%
RYN98647.1 Lipase 4 [Alternaria tenuissima]	192	3e-49	30%
XP_018760725.1 NTE family protein [Fusarium verticillioides 7600]	192	3e-49	32%
PWO07792.1 RssA, esterase alpha-beta hydrolase superfamily [Py...	192	3e-49	30%
RBQ96508.1 hypothetical protein FVER53263_12734 [Fusarium vert...	192	3e-49	32%
RKL21060.1 Lipase 4 [Fusarium oxysporum]	192	3e-49	32%
XP_003654183.1 hypothetical protein THITE_2116976 [Thielavia t...	192	4e-49	31%
XP_007686427.1 hypothetical protein COCMIDRAFT_91152 [Bipolari...	192	4e-49	32%
OCK83476.1 patatin-domain-containing protein [Lepidopterella p...	192	5e-49	33%
EWY99774.1 NTE family protein [Fusarium sp. FOSC 3-a]	191	5e-49	32%
GBC07396.1 hypothetical protein RclHR1_07440001 [Rhizophagus c...	189	5e-49	30%
XP_007711516.1 hypothetical protein COCCADRAFT_25652 [Bipolari...	191	5e-49	32%
ENH63878.1 Lipase 4 [Fusarium oxysporum f. sp. cubense race 1]	191	5e-49	32%
ODM23299.1 hypothetical protein SI65_00888 [Aspergillus crista...	191	6e-49	31%
XP_014559239.1 hypothetical protein COCVIDRAFT_92243 [Bipolari...	191	6e-49	32%
EXM17259.1 NTE family protein [Fusarium oxysporum f. sp. vasin...	191	6e-49	32%
XP_001937838.1 triacylglycerol lipase [Pyrenophora tritici-rep...	191	6e-49	29%
KFY00511.1 hypothetical protein V490_01310 [Pseudogymnoascus s...	187	6e-49	35%
KIL85816.1 nte family protein [Fusarium avenaceum]	191	8e-49	31%
ORY94010.1 putative esterase of the alpha-beta hydrolase super...	187	8e-49	31%
XP_022405917.1 hypothetical protein ASPGLDRAFT_21393 [Aspergil...	190	9e-49	31%
OON06557.1 hypothetical protein, variant [Batrachochytrium sal...	187	1e-48	29%
XP_659317.1 hypothetical protein AN1713.2 [Aspergillus nidulan...	190	1e-48	31%
CDO57043.1 similar to Saccharomyces cerevisiae YKR089C TGL4 Mu...	189	1e-48	30%
EMT72864.1 Lipase 4 [Fusarium oxysporum f. sp. cubense race 4]	190	1e-48	31%
PUU81935.1 acyl transferase/acyl hydrolase/lysophospholipase [...	190	1e-48	31%
PNP86415.1 hypothetical protein FNYG_00117 [Fusarium nygamai]	190	1e-48	31%
KJZ75299.1 hypothetical protein HIM_05225 [Hirsutella minnesot...	190	1e-48	31%
RSL70102.1 hypothetical protein CEP53_002015 [Fusarium sp. AF-6]	190	1e-48	30%
OCL11064.1 patatin-domain-containing protein [Glonium stellatum]	191	1e-48	31%
TPX41003.1 hypothetical protein SeLEV6574_g06296 [Synchytrium ...	186	1e-48	31%
QDS69160.1 hypothetical protein FKW77_010522 [Venturia effusa]	191	1e-48	30%
PNS14211.1 hypothetical protein CAC42_6724 [Sphaceloma murrayae]	190	2e-48	30%
KKK17442.1 hypothetical protein ARAM_001073 [Aspergillus rambe...	189	2e-48	31%
XP_018255372.1 NTE family protein [Fusarium oxysporum f. sp. l...	189	2e-48	31%
TVY78736.1 Lipase 4 [Fusarium oxysporum f. sp. cubense]	189	2e-48	31%
RYP68646.1 hypothetical protein DL771_006516 [Monosporascus sp...	189	2e-48	32%
RAR15707.1 triacylglycerol lipase [Stemphylium lycopersici]	191	2e-48	32%
XP_001214531.1 conserved hypothetical protein [Aspergillus ter...	189	2e-48	31%
KKK22130.1 hypothetical protein AOCH_003016 [Aspergillus ochra...	189	2e-48	31%
XP_025470278.1 patatin-domain-containing protein [Aspergillus ...	189	2e-48	32%
OJD24737.1 hypothetical protein ACJ73_03892 [Blastomyces percu...	189	2e-48	32%
TPX53981.1 hypothetical protein SeMB42_g00494 [Synchytrium end...	187	3e-48	28%
SPQ26371.1 f2425553-ac7b-4ee4-bece-e8b9cee8a031 [Thielavia ter...	188	3e-48	31%
PLN82947.1 patatin-domain-containing protein [Aspergillus taic...	188	4e-48	32%
EPB86968.1 hypothetical protein HMPREF1544_06186 [Mucor circin...	186	4e-48	30%
TQS38870.1 hypothetical protein Golomagni_00616 [Golovinomyces...	188	4e-48	30%
EFQ85010.1 hypothetical protein PTT_20213 [Pyrenophora teres f...	189	5e-48	30%
XP_016211400.1 hypothetical protein PV09_07009 [Verruconis gal...	189	5e-48	32%
TPX51833.1 hypothetical protein SeLEV6574_g00078 [Synchytrium ...	186	5e-48	28%
XP_007698844.1 hypothetical protein COCSADRAFT_309890 [Bipolar...	189	6e-48	32%
OON06556.1 hypothetical protein BSLG_03801 [Batrachochytrium s...	187	6e-48	29%
XP_014084053.1 hypothetical protein COCC4DRAFT_158962 [Bipolar...	188	8e-48	32%
RSM16536.1 hypothetical protein CEP52_000098 [Fusarium sp. AF-4]	184	9e-48	28%
XP_025582083.1 uncharacterized protein FVRRES_12383 [Fusarium ...	187	9e-48	31%
OJI98160.1 hypothetical protein ASPVEDRAFT_37600 [Aspergillus ...	187	9e-48	30%
XP_016604463.1 hypothetical protein, variant [Spizellomyces pu...	181	9e-48	32%
XP_009261971.1 hypothetical protein FPSE_10579 [Fusarium pseud...	187	1e-47	31%
RBR03795.1 hypothetical protein FVER53590_00975 [Fusarium vert...	184	1e-47	29%
XP_018743513.1 hypothetical protein FVEG_00975 [Fusarium verti...	184	1e-47	29%
KFH47409.1 Lipase-like protein [Acremonium chrysogenum ATCC 11...	187	2e-47	30%
XP_002173308.1 triacylglycerol lipase [Schizosaccharomyces jap...	182	2e-47	30%
RIB11411.1 putative esterase of the alpha-beta hydrolase super...	183	2e-47	32%
OBS18796.1 hypothetical protein FPOA_10524 [Fusarium poae]	187	2e-47	31%
PTD10712.1 Lipase 4 [Fusarium culmorum]	187	2e-47	31%
ODQ70879.1 hypothetical protein LIPSTDRAFT_161356 [Lipomyces s...	182	2e-47	29%
OAD09001.1 hypothetical protein MUCCIDRAFT_20383 [Mucor circin...	181	2e-47	30%
XP_002840434.1 hypothetical protein [Tuber melanosporum Mel28]	186	2e-47	31%
XP_018743512.1 hypothetical protein FVEG_00975 [Fusarium verti...	183	2e-47	28%
OOF97975.1 hypothetical protein ASPCADRAFT_394817 [Aspergillus...	186	2e-47	32%
KXS96151.1 hypothetical protein AC578_2300 [Pseudocercospora e...	186	2e-47	30%
KFZ11968.1 hypothetical protein V501_04464 [Pseudogymnoascus s...	182	2e-47	33%
TGZ76325.1 patatin-domain-containing protein [Ascodesmis nigri...	185	3e-47	31%
RGP73865.1 nte family [Fusarium sporotrichioides]	186	3e-47	31%
RYO73839.1 hypothetical protein DL764_011052 [Monosporascus ib...	186	3e-47	31%
KRW99573.1 Acyl transferase/acyl hydrolase/lysophospholipase [...	183	3e-47	32%
XP_006681189.1 hypothetical protein BATDEDRAFT_90735 [Batracho...	182	3e-47	29%
ORZ31495.1 acyl transferase/acyl hydrolase/lysophospholipase [...	187	3e-47	29%
XP_005829001.1 hypothetical protein GUITHDRAFT_111876 [Guillar...	182	4e-47	30%
PSK34250.1 hypothetical protein B9Z65_8576 [Elsinoe australis]	186	4e-47	30%
CEJ90503.1 Putative Patatin-like phospholipase [Torrubiella he...	182	4e-47	29%
XP_018738242.1 Tgl4p [Sugiyamaella lignohabitans]	186	4e-47	30%
EEQ87989.1 NTE family protein [Blastomyces dermatitidis ER-3]	186	4e-47	31%
TKA62133.1 hypothetical protein B0A49_09303 [Cryomyces minteri]	186	4e-47	32%
RPA97236.1 patatin-domain-containing protein [Choiromyces veno...	185	5e-47	31%
EGE86237.1 NTE family protein [Blastomyces dermatitidis ATCC 1...	186	5e-47	31%
PNY22502.1 Lipase 4 [Tolypocladium capitatum]	186	5e-47	30%
XP_002627776.1 patatin family phospholipase [Blastomyces gilch...	185	5e-47	31%
OTA02635.1 phospholipase of papatin-family [Trichoderma parare...	186	5e-47	31%
KPA37380.1 nte family protein [Fusarium langsethiae]	186	5e-47	31%
EOD48896.1 putative patatin family protein [Neofusicoccum parv...	180	6e-47	32%
EYB23076.1 hypothetical protein FG05_07555 [Fusarium graminearum]	185	6e-47	31%
XP_011327334.1 hypothetical protein FGSG_07555 [Fusarium grami...	185	6e-47	31%
ORY70311.1 acyl transferase/acyl hydrolase/lysophospholipase [...	184	7e-47	31%
PKS08655.1 hypothetical protein jhhlp_004707 [Lomentospora pro...	186	7e-47	30%
XP_028488014.1 putative patatin family phospholipase [Byssochl...	183	7e-47	31%
XP_018387552.1 hypothetical protein CC77DRAFT_1030092 [Alterna...	182	7e-47	30%
RYP14892.1 hypothetical protein DL767_010372 [Monosporascus sp...	185	8e-47	31%
RKF79536.1 Lipase 4 [Golovinomyces cichoracearum]	185	8e-47	30%
RSM13068.1 hypothetical protein CDV31_006051 [Fusarium ambrosium]	182	8e-47	28%
ROV92825.1 hypothetical protein VPNG_09099 [Cytospora leucostoma]	183	8e-47	30%
RMF17529.1 DUF3336 domain-containing protein [Gammaproteobacte...	180	9e-47	32%
PGH10313.1 TAG lipase/steryl ester hydrolase/phospholipase A2/...	185	9e-47	31%
EIT75318.1 putative esterase of the alpha-beta hydrolase super...	180	9e-47	31%
PHH68861.1 hypothetical protein CDD82_222 [Ophiocordyceps aust...	184	1e-46	31%
RKF65260.1 Lipase 4 [Golovinomyces cichoracearum]	184	1e-46	30%
XP_007841923.1 hypothetical protein PFICI_15151 [Pestalotiopsi...	185	1e-46	30%
RSL66791.1 hypothetical protein CEP54_003566 [Fusarium sp. AF-8]	181	1e-46	28%
PFH56739.1 hypothetical protein XA68_16053 [Ophiocordyceps uni...	181	1e-46	29%
XP_024326386.1 hypothetical protein VC83_02708 [Pseudogymnoasc...	182	1e-46	30%
RMJ13200.1 hypothetical protein CDV36_007144 [Fusarium kuroshium]	181	1e-46	28%
OJJ64073.1 hypothetical protein ASPSYDRAFT_84102 [Aspergillus ...	184	1e-46	31%
TVY50136.1 putative triacylglycerol lipase [Lachnellula occide...	181	1e-46	31%
XP_024672698.1 patatin-domain-containing protein [Aspergillus ...	184	1e-46	32%
XP_016605662.1 hypothetical protein SPPG_07090 [Spizellomyces ...	182	1e-46	29%
ORX83908.1 patatin-domain-containing protein [Basidiobolus mer...	177	1e-46	30%
RSL44374.1 hypothetical protein CEP53_011258 [Fusarium sp. AF-6]	181	1e-46	29%
KXN72694.1 hypothetical protein CONCODRAFT_4428 [Conidiobolus ...	180	1e-46	29%
OJD19899.1 hypothetical protein AJ78_00093 [Emergomyces pasteu...	184	1e-46	32%
RYN38622.1 hypothetical protein AA0115_g527 [Alternaria tenuis...	181	1e-46	30%
XP_005836023.1 hypothetical protein GUITHDRAFT_50638 [Guillard...	176	1e-46	33%
RYO80118.1 hypothetical protein DL762_007828 [Monosporascus ca...	184	2e-46	31%
TIA11155.1 patatin-domain-containing protein [Aureobasidium pu...	181	2e-46	31%
XP_026604441.1 Patatin-like phospholipase-containing protein [...	184	2e-46	30%
EXK48196.1 hypothetical protein FOMG_01250 [Fusarium oxysporum...	181	2e-46	28%
EXL49827.1 hypothetical protein FOCG_10038 [Fusarium oxysporum...	181	2e-46	28%
RYP47431.1 hypothetical protein DL768_006493 [Monosporascus sp...	182	2e-46	31%
PHH77487.1 hypothetical protein CDD80_551 [Ophiocordyceps camp...	180	2e-46	29%
EXA52854.1 hypothetical protein FOVG_00949 [Fusarium oxysporum...	181	2e-46	28%
EWY93760.1 hypothetical protein FOYG_06805 [Fusarium sp. FOSC ...	181	2e-46	28%
XP_006965689.1 predicted protein [Trichoderma reesei QM6a]	184	2e-46	31%
CDH56210.1 patatin-like serine [Lichtheimia corymbifera JMRC:F...	180	2e-46	30%
EXM27523.1 hypothetical protein FOTG_05993 [Fusarium oxysporum...	181	2e-46	28%
EXM27524.1 hypothetical protein FOTG_05993 [Fusarium oxysporum...	180	2e-46	28%
GAN05760.1 conserved hypothetical protein [Mucor ambiguus]	182	2e-46	30%
ORY78567.1 acyl transferase/acyl hydrolase/lysophospholipase [...	179	2e-46	30%
TVY70258.1 putative triacylglycerol lipase [Fusarium oxysporum...	181	3e-46	28%
CEL10731.1 Putative Patatin family phospholipase [Aspergillus ...	183	3e-46	31%
CUS13096.1 unnamed protein product [Tuber aestivum]	181	3e-46	32%
KXJ89572.1 acyl transferase/acyl hydrolase/lysophospholipase [...	181	3e-46	32%
THZ95524.1 patatin-domain-containing protein [Aureobasidium pu...	180	3e-46	31%
EXA52853.1 hypothetical protein FOVG_00949 [Fusarium oxysporum...	181	3e-46	28%
EXK48195.1 hypothetical protein FOMG_01250 [Fusarium oxysporum...	181	3e-46	28%
PTB79534.1 hypothetical protein M440DRAFT_1419890 [Trichoderma...	180	3e-46	29%
RWA08327.1 hypothetical protein EKO27_g6782 [Xylaria grammica]	181	3e-46	29%
EWY93759.1 hypothetical protein FOYG_06805 [Fusarium sp. FOSC ...	180	3e-46	28%
RDA82608.1 hypothetical protein CP532_6892 [Ophiocordyceps sp....	184	3e-46	29%
RKK92872.1 hypothetical protein BFJ68_g15739 [Fusarium oxysporum]	180	4e-46	28%
KXT10473.1 hypothetical protein AC579_8878 [Pseudocercospora m...	183	4e-46	30%
XP_028506285.1 hypothetical protein AA0111_g6377 [Alternaria a...	180	4e-46	30%
KND88263.1 Lipase 4 [Tolypocladium ophioglossoides CBS 100239]	184	4e-46	30%
EXL49826.1 hypothetical protein FOCG_10038 [Fusarium oxysporum...	180	4e-46	28%
OAX84606.1 hypothetical protein ACJ72_01033 [Emmonsia sp. CAC-...	183	4e-46	32%
KFH67939.1 hypothetical protein MVEG_06670 [Mortierella vertic...	184	4e-46	29%
RYO47169.1 hypothetical protein AG0111_g3989 [Alternaria gaisen]	180	4e-46	30%
KXL41676.1 hypothetical protein FE78DRAFT_156020 [Acidomyces r...	180	4e-46	30%
RPB13295.1 hypothetical protein P167DRAFT_505105 [Morchella co...	180	4e-46	30%
ORZ08172.1 acyl transferase/acyl hydrolase/lysophospholipase [...	181	5e-46	30%
PTB73941.1 patatin-domain-containing protein [Trichoderma long...	183	5e-46	30%
OTA93621.1 hypothetical protein M434DRAFT_11443 [Hypoxylon sp....	181	5e-46	28%
XP_023090724.1 unnamed protein product [Aspergillus oryzae RIB40]	178	5e-46	31%
RCI14973.1 hypothetical protein L249_6846 [Ophiocordyceps poly...	184	5e-46	29%
RCI14974.1 hypothetical protein L249_6846 [Ophiocordyceps poly...	184	5e-46	29%
THY94788.1 patatin-domain-containing protein [Aureobasidium pu...	180	5e-46	31%
XP_003054301.1 predicted protein [[Nectria] haematococca mpVI ...	179	6e-46	28%
XP_018159161.1 Patatin-like phospholipase domain-containing pr...	183	6e-46	31%
EEH07100.1 triacylglycerol lipase [Histoplasma capsulatum G186AR]	182	6e-46	30%
CEJ88258.1 hypothetical protein VHEMI04662 [Torrubiella hemipt...	182	7e-46	30%
THV55684.1 hypothetical protein BGAL_0004g00050 [Botrytis gala...	179	7e-46	30%
XP_018179598.1 Patatin-like serine hydrolase [Purpureocillium ...	179	7e-46	29%
CEI93566.1 hypothetical protein RMCBS344292_07797 [Rhizopus mi...	177	7e-46	29%
RKU40407.1 hypothetical protein DL546_000629 [Coniochaeta pulv...	182	7e-46	31%
XP_013953527.1 hypothetical protein TRIVIDRAFT_49387 [Trichode...	179	7e-46	31%
XP_024749170.1 patatin-domain-containing protein [Trichoderma ...	182	7e-46	31%
OWY48520.1 adenylyl-sulfate kinase [Alternaria alternata]	182	8e-46	30%
XP_024750566.1 hypothetical protein BBK36DRAFT_1116815 [Tricho...	179	8e-46	29%
KOS44609.1 hypothetical protein ACN38_g4482 [Penicillium nordi...	182	8e-46	31%
CEG81150.1 hypothetical protein RMATCC62417_15381 [Rhizopus mi...	176	9e-46	33%
XP_001905333.1 uncharacterized protein PODANS_5_4780 [Podospor...	182	9e-46	30%
RKF80633.1 Lipase 4 [Golovinomyces cichoracearum]	182	9e-46	30%
TXH86475.1 DUF3336 domain-containing protein [Rhodoferax sp.]	177	9e-46	29%
OJJ71192.1 hypothetical protein ASPBRDRAFT_605717 [Aspergillus...	182	9e-46	31%
PWI64438.1 hypothetical protein PCL_10449 [Purpureocillium lil...	179	9e-46	29%
XP_025488640.1 patatin-domain-containing protein [Aspergillus ...	182	9e-46	31%
XP_001558508.1 hypothetical protein BCIN_11g04300 [Botrytis ci...	179	9e-46	30%
XP_007777964.1 hypothetical protein W97_01871 [Coniosporium ap...	182	9e-46	31%
GAQ08002.1 lipase 4 [Aspergillus lentulus]	183	1e-45	31%
RDW87393.1 patatin-like phospholipase-containing protein [Cole...	182	1e-45	30%
CDS02618.1 hypothetical protein LRAMOSA00023 [Lichtheimia ramosa]	179	1e-45	29%
TGO66487.1 hypothetical protein BOTNAR_0060g00270 [Botryotinia...	179	1e-45	30%
TKX18429.1 lipase [Elsinoe australis]	182	1e-45	30%
XP_001401690.1 patatin family phospholipase [Aspergillus niger...	182	1e-45	31%
TGO09742.1 hypothetical protein BTUL_0156g00380 [Botrytis tuli...	179	1e-45	30%
OBT81938.1 hypothetical protein VE02_08947 [Pseudogymnoascus s...	179	1e-45	30%
OQD84353.1 hypothetical protein PENANT_c013G07905 [Penicillium...	183	1e-45	32%
KOC12829.1 putative Patatin family phospholipase [Aspergillus ...	182	1e-45	31%
XP_006961164.1 hypothetical protein TRIREDRAFT_71259 [Trichode...	178	1e-45	29%
GCB23782.1 lipase 4 [Aspergillus awamori]	181	1e-45	31%
XP_003665361.1 hypothetical protein MYCTH_2308988 [Thermothelo...	182	1e-45	31%
OXV09049.1 hypothetical protein Egran_03187 [Elaphomyces granu...	181	1e-45	30%
XP_002376993.1 Patatin family phospholipase, putative [Aspergi...	181	1e-45	31%
RVD83651.1 hypothetical protein DFL_005431 [Arthrobotrys flagr...	178	1e-45	30%
TGO42948.1 hypothetical protein BHYA_0004g00740 [Botrytis hyac...	179	1e-45	30%
OAQ30223.1 hypothetical protein K457DRAFT_125377 [Mortierella ...	183	1e-45	29%
GAT25747.1 patatin family phospholipase [Aspergillus luchuensis]	181	1e-45	31%
XP_025567513.1 patatin family phospholipase [Aspergillus vaden...	181	1e-45	30%
CEG69507.1 hypothetical protein RMATCC62417_05571 [Rhizopus mi...	177	1e-45	29%
XP_019022318.1 patatin-domain-containing protein [Saitoella co...	182	1e-45	30%
OIW22695.1 patatin-domain-containing protein [Coniochaeta lign...	179	1e-45	29%
RAQ70172.1 Patatin family phospholipase [Aspergillus flavus]	181	1e-45	31%
TWU74494.1 hypothetical protein ED733_005323 [Metarhizium rileyi]	178	1e-45	29%
KFZ18528.1 hypothetical protein V502_04066 [Pseudogymnoascus s...	179	1e-45	30%
XP_024690651.1 patatin-domain-containing protein [Aspergillus ...	181	1e-45	32%
TEY44436.1 hypothetical protein BOTCAL_0350g00140 [Botryotinia...	178	2e-45	30%
THC98227.1 hypothetical protein EYZ11_002309 [Aspergillus tann...	179	2e-45	30%
OQE22321.1 hypothetical protein PENSTE_c010G09099 [Penicillium...	181	2e-45	31%
PUU77419.1 hypothetical protein B9Z19DRAFT_1086299 [Tuber borc...	177	2e-45	32%
TGO21348.1 hypothetical protein BPAE_0225g00190 [Botrytis paeo...	178	2e-45	30%
RYP59064.1 hypothetical protein DL769_008698 [Monosporascus sp...	181	2e-45	31%
OBT41667.1 hypothetical protein VE00_07638 [Pseudogymnoascus s...	178	2e-45	30%
RKL37506.1 hypothetical protein BFJ72_g7591 [Fusarium prolifer...	178	2e-45	28%
CVK83727.1 probable TGL5 Triacylglycerol lipase involved in TA...	178	2e-45	28%
RDK47183.1 patatin-domain-containing protein [Aspergillus phoe...	181	2e-45	31%
RCH96304.1 hypothetical protein CU097_014332 [Rhizopus azygosp...	177	2e-45	29%
PWW71587.1 hypothetical protein C7212DRAFT_360570 [Tuber magna...	179	2e-45	32%
GAA82793.1 patatin family phospholipase [Aspergillus kawachii ...	181	2e-45	31%
TGO87574.1 hypothetical protein BPOR_0217g00050 [Botrytis porri]	178	2e-45	30%
TGO80319.1 hypothetical protein BELL_0009g00040 [Botrytis elli...	178	2e-45	30%
EER45210.1 triacylglycerol lipase [Histoplasma capsulatum H143]	181	2e-45	30%
ODM21725.1 hypothetical protein SI65_02569 [Aspergillus crista...	178	2e-45	31%
EGC41162.1 triacylglycerol lipase [Histoplasma capsulatum H88]	181	2e-45	30%
OQE02414.1 hypothetical protein PENSOL_c002G01759 [Penicillium...	181	2e-45	31%
OBT76516.1 hypothetical protein VF21_05400 [Pseudogymnoascus s...	178	2e-45	30%
TVY16890.1 putative triacylglycerol lipase [Lachnellula arida]	178	2e-45	31%
XP_011316196.1 hypothetical protein FGSG_00520 [Fusarium grami...	177	2e-45	28%
TVY92971.1 putative triacylglycerol lipase [Lachnellula willko...	178	2e-45	31%
RYP85806.1 hypothetical protein DL770_004985 [Monosporascus sp...	181	2e-45	31%
GAQ37682.1 patatin family phospholipase [Aspergillus niger]	181	2e-45	31%
KFZ15109.1 hypothetical protein V501_02870 [Pseudogymnoascus s...	178	3e-45	30%
XP_004037454.1 patatin-like phospholipase family protein, puta...	178	3e-45	28%
XP_025515038.1 patatin family phospholipase [Aspergillus piper...	181	3e-45	31%
THV66805.1 patatin-domain-containing protein [Aureobasidium pu...	177	3e-45	31%
THX75648.1 patatin-domain-containing protein [Aureobasidium pu...	177	3e-45	31%
OQE87162.1 hypothetical protein PENNAL_c0020G00146 [Penicilliu...	181	3e-45	30%
CDS10114.1 hypothetical protein LRAMOSA02791 [Lichtheimia ramosa]	176	3e-45	30%
THY30424.1 patatin-domain-containing protein [Aureobasidium pu...	177	3e-45	31%
THV79793.1 patatin-domain-containing protein [Aureobasidium pu...	177	3e-45	31%
OOO14257.1 Protein of unknown function DUF3336 [Aspergillus or...	181	3e-45	31%
OPB44637.1 phospholipase of papatin-family [Trichoderma guizho...	180	3e-45	30%
XP_025481780.1 patatin family phospholipase [Aspergillus neoni...	180	4e-45	31%
XP_023463359.1 patatin-domain-containing protein [Rhizopus mic...	177	4e-45	29%
THZ23939.1 patatin-domain-containing protein [Aureobasidium pu...	177	4e-45	31%
XP_022487268.1 hypothetical protein PENARI_c012G09359 [Penicil...	180	4e-45	31%
VBB81247.1 Putative lipase [Podospora comata]	181	4e-45	30%
THZ77322.1 patatin-domain-containing protein [Aureobasidium pu...	177	4e-45	31%
XP_015702084.1 triacylglycerol lipase [Paracoccidioides lutzii...	180	4e-45	30%
XP_001538620.1 conserved hypothetical protein [Histoplasma cap...	180	4e-45	30%
KFY61659.1 hypothetical protein V496_04935 [Pseudogymnoascus s...	177	4e-45	30%
XP_018148512.1 patatin-like serine hydrolase [Pochonia chlamyd...	177	4e-45	28%
THY43720.1 patatin-domain-containing protein [Aureobasidium pu...	177	4e-45	31%
RPB13738.1 patatin-domain-containing protein [Morchella conica...	180	4e-45	30%
XP_018191747.1 putative esterase of the alpha-beta hydrolase s...	177	4e-45	29%
XP_007827748.1 hypothetical protein PFICI_00976 [Pestalotiopsi...	178	4e-45	27%
XP_002839988.1 hypothetical protein [Tuber melanosporum Mel28]	177	4e-45	31%
KXG53703.1 Acyl transferase/acyl hydrolase/lysophospholipase [...	180	4e-45	31%
THX72953.1 patatin-domain-containing protein [Aureobasidium pu...	177	4e-45	31%
EEH18081.2 hypothetical protein PABG_00644 [Paracoccidioides b...	180	4e-45	31%
XP_024776156.1 hypothetical protein M431DRAFT_80312 [Trichoder...	177	4e-45	29%
KFY34239.1 hypothetical protein V495_08191 [Pseudogymnoascus s...	175	5e-45	33%
OPB42130.1 triacylglycerol lipase [Trichoderma guizhouense]	177	5e-45	29%
XP_025385301.1 patatin family phospholipase [Aspergillus eucal...	180	5e-45	31%
THW89066.1 patatin-domain-containing protein [Aureobasidium pu...	177	5e-45	31%
KFY77081.1 hypothetical protein V498_09425 [Pseudogymnoascus s...	177	5e-45	30%
PYI34742.1 patatin-domain-containing protein [Aspergillus indo...	180	6e-45	30%
OAD00709.1 hypothetical protein MUCCIDRAFT_112119 [Mucor circi...	176	6e-45	32%
KFY27767.1 hypothetical protein V493_03323 [Pseudogymnoascus s...	177	6e-45	30%
PTD12252.1 putative triacylglycerol lipase [Fusarium culmorum]	177	6e-45	28%
RDW73386.1 patatin-like phospholipase-containing protein [Cole...	180	6e-45	30%
XP_018286983.1 hypothetical protein PHYBLDRAFT_149946 [Phycomy...	176	7e-45	30%
KFY96650.1 hypothetical protein V498_02580 [Pseudogymnoascus s...	174	7e-45	34%
EFQ85719.1 hypothetical protein PTT_19260 [Pyrenophora teres f...	176	7e-45	29%
XP_016643545.1 Patatin-like phospholipase [Scedosporium apiosp...	180	7e-45	30%
ORY66259.1 patatin-like phospholipase [Pseudomassariella vexata]	177	7e-45	28%
XP_018129131.1 hypothetical protein VE01_06576 [Pseudogymnoasc...	177	7e-45	30%
THW48685.1 patatin-domain-containing protein [Aureobasidium pu...	176	7e-45	31%
GAM84327.1 hypothetical protein ANO11243_023210 [fungal sp. No...	180	7e-45	30%
XP_022400029.1 hypothetical protein ASPGLDRAFT_26274 [Aspergil...	176	7e-45	29%
XP_024728128.1 patatin family phospholipase-like protein [Meli...	179	8e-45	31%
TVY28149.1 putative triacylglycerol lipase [Lachnellula hyalina]	176	8e-45	31%
TIA15105.1 patatin-domain-containing protein [Aureobasidium pu...	176	8e-45	30%
KFG87635.1 putative Patatin-like serine hydrolase [Metarhizium...	176	8e-45	28%
KNG51333.1 patatin-like serine protein [Stemphylium lycopersici]	179	8e-45	30%
GAD93490.1 patatin family phospholipase [Byssochlamys spectabi...	181	8e-45	31%
RKF57296.1 Lipase 4 [Oidium neolycopersici]	177	8e-45	29%
OTA78915.1 hypothetical protein M434DRAFT_402167 [Hypoxylon sp...	179	9e-45	31%
XP_010758717.1 hypothetical protein PADG_03079 [Paracoccidioid...	179	9e-45	31%
KKP06298.1 hypothetical protein THAR02_01636 [Trichoderma harz...	176	9e-45	28%
RBQ99401.1 hypothetical protein FVER53263_00975 [Fusarium vert...	176	9e-45	28%
POR39066.1 Lipase 4 [Tolypocladium paradoxum]	179	1e-44	30%
XP_029755774.1 patatin-domain-containing protein [Aureobasidiu...	176	1e-44	31%
ODH46969.1 hypothetical protein GX48_06958 [Paracoccidioides b...	179	1e-44	31%
KIL95045.1 hypothetical protein FAVG1_01977 [Fusarium avenaceum]	175	1e-44	28%
TVY35433.1 putative triacylglycerol lipase [Lachnellula subtil...	176	1e-44	30%
GAO17886.1 hypothetical protein UVI_02030170 [Ustilaginoidea v...	179	1e-44	30%
XP_022390720.1 putative Patatin family phospholipase [Aspergil...	179	1e-44	31%
XP_002561077.1 Pc16g07520 [Penicillium rubens Wisconsin 54-1255]	179	1e-44	31%
XP_025528661.1 patatin-domain-containing protein [Aspergillus ...	179	1e-44	30%
KFY36322.1 hypothetical protein V494_05118 [Pseudogymnoascus s...	176	1e-44	30%
WP_008283509.1 DUF3336 domain-containing protein [gamma proteo...	174	1e-44	31%
KFX96599.1 hypothetical protein V490_03252 [Pseudogymnoascus s...	176	1e-44	30%
PHH68188.1 hypothetical protein CDD82_748 [Ophiocordyceps aust...	176	1e-44	29%
THC99740.1 hypothetical protein EYZ11_000790 [Aspergillus tann...	179	1e-44	31%
ODH23059.1 hypothetical protein ACO22_05438 [Paracoccidioides ...	179	1e-44	31%
PMD33746.1 patatin-domain-containing protein [Hyaloscypha vari...	179	1e-44	31%
TQN65948.1 Lipase 4 [Colletotrichum sp. PG-2018a]	179	1e-44	30%
KDB12591.1 putative Patatin family phospholipase [Ustilaginoid...	179	1e-44	30%
XP_025555129.1 patatin family phospholipase [Aspergillus homom...	179	1e-44	32%
XP_001267178.1 Patatin family phospholipase, putative [Aspergi...	179	1e-44	31%
PNY20652.1 triacylglycerol lipase [Tolypocladium capitatum]	176	1e-44	28%
XP_025537634.1 patatin family phospholipase [Aspergillus costa...	179	1e-44	30%
PNP51756.1 hypothetical protein THARTR1_07525 [Trichoderma har...	179	1e-44	31%
CRL26873.1 ARF/SAR superfamily [Penicillium camemberti]	179	1e-44	31%
PNP77334.1 hypothetical protein FNYG_09210 [Fusarium nygamai]	176	1e-44	28%
KKP07174.1 NTE family protein [Trichoderma harzianum]	179	1e-44	30%
XP_018073373.1 patatin-domain-containing protein [Phialocephal...	179	1e-44	29%
XP_008077139.1 FabD/lysophospholipase-like protein [Glarea loz...	176	1e-44	31%
KFY17113.1 hypothetical protein V491_05107 [Pseudogymnoascus s...	176	1e-44	30%
PNP53736.1 hypothetical protein THARTR1_05860 [Trichoderma har...	175	2e-44	29%
KFY97605.1 hypothetical protein V500_01983 [Pseudogymnoascus s...	176	2e-44	30%
RPB04078.1 hypothetical protein L873DRAFT_1759236 [Choiromyces...	176	2e-44	32%
RFN47033.1 putative tgl5 triacylglycerol lipase involved in ta...	176	2e-44	28%
KFY12137.1 hypothetical protein V492_04078 [Pseudogymnoascus s...	176	2e-44	30%
EPS30619.1 hypothetical protein PDE_05571 [Penicillium oxalicu...	178	2e-44	31%
RBR20777.1 hypothetical protein FIESC28_05130 [Fusarium coffea...	176	2e-44	28%
TVY51023.1 putative triacylglycerol lipase [Lachnellula cervina]	175	2e-44	31%
TVY53325.1 Lipase 4 [Lachnellula cervina]	177	2e-44	30%
XP_007820382.2 Triacylglycerol lipase [Metarhizium robertsii A...	175	2e-44	28%
KKZ64348.1 NTE family protein [Emmonsia crescens UAMH 3008]	178	2e-44	30%
KEY83645.1 patatin phospholipase [Aspergillus fumigatus var. R...	178	2e-44	31%
CEJ55510.1 hypothetical protein PMG11_01763 [Penicillium brasi...	178	2e-44	31%
XP_013958986.1 hypothetical protein TRIVIDRAFT_30485 [Trichode...	175	2e-44	29%
RFU74810.1 nte family [Trichoderma arundinaceum]	178	2e-44	30%
OTB19181.1 hypothetical protein K445DRAFT_314054 [Daldinia sp....	178	2e-44	31%
XP_020060242.1 hypothetical protein ASPACDRAFT_112040 [Aspergi...	178	2e-44	31%
XP_021882302.1 acyl transferase/acyl hydrolase/lysophospholipa...	179	2e-44	29%
OTB18524.1 hypothetical protein K445DRAFT_315355 [Daldinia sp....	175	2e-44	28%
PIG81662.1 Patatin family phospholipase [Aspergillus arachidic...	178	3e-44	31%
ORY48594.1 hypothetical protein BCR33DRAFT_714343 [Rhizoclosma...	174	3e-44	30%
XP_024767947.1 hypothetical protein M431DRAFT_100447 [Trichode...	178	3e-44	30%
EPB88490.1 hypothetical protein HMPREF1544_04725 [Mucor circin...	174	3e-44	31%
RCH87060.1 hypothetical protein CU098_007331 [Rhizopus stoloni...	172	3e-44	33%
CZT10893.1 probable TGL4 Triacylglycerol lipase involved in TA...	178	3e-44	30%
KIE03239.1 Triacylglycerol lipase [Metarhizium majus ARSEF 297]	174	3e-44	28%
OBT64645.1 hypothetical protein VE03_06330 [Pseudogymnoascus s...	175	3e-44	30%
KGO45129.1 Acyl transferase/acyl hydrolase/lysophospholipase [...	177	3e-44	31%
CCE29928.1 uncharacterized protein CPUR_03775 [Claviceps purpu...	177	3e-44	30%
TLD35788.1 nte family protein [Venturia nashicola]	178	3e-44	30%
RZR66539.1 hypothetical protein I1G_00008274 [Pochonia chlamyd...	174	3e-44	28%
XP_015403960.1 putative Patatin family phospholipase [Aspergil...	177	4e-44	31%
PYI22264.1 patatin-domain-containing protein [Aspergillus viol...	177	4e-44	30%
XP_016596261.1 Acyl transferase/acyl hydrolase/lysophospholipa...	177	4e-44	31%
PKS00566.1 Uncharacterized protein BST61_czeina23g000090 [Cerc...	177	4e-44	29%
APA14694.1 hypothetical protein sscle_13g094640 [Sclerotinia s...	174	4e-44	30%
EXV02893.1 DUF3336 and patatin-like phospholipase domain prote...	174	4e-44	28%
TID22968.1 nte family protein [Venturia nashicola]	178	4e-44	30%
CZT44521.1 probable TGL4 Triacylglycerol lipase involved in TA...	177	4e-44	30%
XP_001743682.1 hypothetical protein [Monosiga brevicollis MX1]	172	4e-44	34%
XP_013426377.1 patatin-domain-containing protein [Aureobasidiu...	174	4e-44	30%
XP_025587899.1 uncharacterized protein FVRRES_00691 [Fusarium ...	174	4e-44	28%
RFU33555.1 hypothetical protein B7463_g2787 [Scytalidium ligni...	177	5e-44	31%
XP_013938280.1 hypothetical protein TRIATDRAFT_172817 [Trichod...	177	5e-44	31%
XP_007702794.1 hypothetical protein COCSADRAFT_96381 [Bipolari...	174	5e-44	29%
SLM39991.1 patatin family [Umbilicaria pustulata]	177	5e-44	30%
RMJ24913.1 Patatin family phospholipase [Phialosimplex sp. HF37]	177	5e-44	30%
XP_022579093.1 hypothetical protein ASPZODRAFT_120870 [Penicil...	176	5e-44	30%
XP_028464110.1 patatin-domain-containing protein [Sodiomyces a...	176	5e-44	30%
RGP67262.1 putative tgl5 triacylglycerol lipase involved in ta...	174	5e-44	28%
XP_018037163.1 patatin-domain-containing protein [Paraphaeosph...	177	5e-44	32%
PWO16078.1 RssA, esterase alpha-beta hydrolase superfamily [Py...	174	5e-44	29%
PWO28674.1 hypothetical protein PtrARCrB10_02785 [Pyrenophora ...	174	5e-44	29%
RAK75658.1 patatin family phospholipase [Aspergillus fijiensis...	177	6e-44	31%
KGO75659.1 Patatin/Phospholipase A2-like protein [Penicillium ...	178	6e-44	30%
XP_025447920.1 patatin family phospholipase [Aspergillus brunn...	177	6e-44	31%
XP_028489307.1 putative patatin-like serine hydrolase [Byssoch...	174	6e-44	28%
CZT09630.1 probable TGL4 Triacylglycerol lipase involved in TA...	177	6e-44	30%
RDI85001.1 hypothetical protein Vi05172_g4886 [Venturia inaequ...	177	6e-44	30%
KXX79703.1 Lipase 4 [Madurella mycetomatis]	177	6e-44	29%
XP_014082472.1 hypothetical protein COCC4DRAFT_188024 [Bipolar...	174	6e-44	29%
CZR61175.1 probable lipase 5 [Phialocephala subalpina]	174	6e-44	31%
XP_007683305.1 hypothetical protein COCMIDRAFT_82756 [Bipolari...	174	6e-44	29%
KMP07043.1 lipase 5 [Coccidioides immitis RMSCC 2394]	177	7e-44	30%
XP_001594915.1 hypothetical protein SS1G_04723 [Sclerotinia sc...	177	7e-44	30%
EPQ63688.1 hypothetical protein BGT96224_A21327 [Blumeria gram...	177	7e-44	31%
TPX22132.1 hypothetical protein DIZ76_013997 [Coccidioides imm...	176	7e-44	30%
KYK57690.1 hypothetical protein DCS_04703 [Drechmeria coniospora]	174	7e-44	28%
TQB75938.1 hypothetical protein MPDQ_001139 [Monascus purpureus]	175	7e-44	31%
XP_005708504.1 triacylglycerol lipase [Galdieria sulphuraria]	176	7e-44	30%
PVH88119.1 patatin-domain-containing protein [Cadophora sp. DS...	177	7e-44	30%
PHH64566.1 hypothetical protein CDD81_4345 [Ophiocordyceps aus...	173	8e-44	29%
PYH95856.1 patatin-like serine hydrolase [Aspergillus elliptic...	174	8e-44	29%
EMT61914.1 hypothetical protein FOC4_g10014987 [Fusarium oxysp...	174	8e-44	28%
XP_025181630.1 patatin-like phospholipase [Rhizophagus irregul...	171	8e-44	31%
OTB05963.1 hypothetical protein M426DRAFT_121804 [Hypoxylon sp...	174	8e-44	28%
XP_003070635.1 Patatin-like phospholipase family protein [Cocc...	176	8e-44	31%
OBS26578.1 hypothetical protein FPOA_00521 [Fusarium poae]	174	8e-44	28%
EGU76006.1 hypothetical protein FOXB_13478 [Fusarium oxysporum...	173	9e-44	28%
XP_018663620.1 NTE family protein [Trichoderma gamsii]	176	9e-44	31%
POS83613.1 hypothetical protein EPUL_006155 [Erysiphe pulchra]	174	1e-43	31%
PZD03649.1 RssA, esterasealpha-beta hydrolase superfamily [Pyr...	174	1e-43	29%
XP_007288783.1 patatin-like phospholipase [Marssonina brunnea ...	176	1e-43	30%
CDM26638.1 Small GTPase superfamily, ARF/SAR type [Penicillium...	176	1e-43	31%
XP_008030468.1 hypothetical protein SETTUDRAFT_165629 [Exseroh...	174	1e-43	30%
OTA68680.1 patatin-domain-containing protein [Hypoxylon sp. EC38]	176	1e-43	30%
PGH14678.1 hypothetical protein AJ79_02844 [Helicocarpus grise...	176	1e-43	31%
KMK54585.1 Patatin family phospholipase, putative [Aspergillus...	176	1e-43	31%
KID90136.1 Triacylglycerol lipase [Metarhizium guizhouense ARS...	174	1e-43	28%
EYE92531.1 hypothetical protein EURHEDRAFT_415295 [Aspergillus...	173	1e-43	30%
EPZ31139.1 Triacylglycerol lipase domain-containing protein [R...	172	1e-43	27%
XP_751982.1 Patatin family phospholipase, putative [Aspergillu...	176	1e-43	31%
EDP50222.1 Patatin family phospholipase, putative [Aspergillus...	176	1e-43	31%
KZM19851.1 lipid metabolic process [Ascochyta rabiei]	176	1e-43	30%
THW02631.1 patatin-domain-containing protein [Aureobasidium pu...	173	1e-43	30%
XP_008090233.1 patatin-like phospholipase [Colletotrichum gram...	173	1e-43	29%
SZE99577.1 unnamed protein product [Blumeria graminis f. sp. h...	176	1e-43	30%
EMD91680.1 hypothetical protein COCHEDRAFT_1136486 [Bipolaris ...	174	1e-43	29%
RKF56981.1 putative triacylglycerol lipase [Oidium neolycopers...	173	1e-43	29%
XP_013330068.1 Patatin-like serine hydrolase [Rasamsonia emers...	173	1e-43	29%
WP_088557353.1 DUF3336 domain-containing protein [Marinobacter...	171	1e-43	29%
PGH34915.1 TAG lipase/steryl ester hydrolase/phospholipase A2/...	176	1e-43	30%
CCU74793.1 patatin-like phospholipase [Blumeria graminis f. sp...	176	1e-43	30%
PNP46108.1 hypothetical protein TGAMA5MH_02143 [Trichoderma ga...	176	1e-43	31%
XP_019041561.1 hypothetical protein WICANDRAFT_25380 [Wickerha...	173	1e-43	30%
TVY91640.1 Lipase [Lachnellula willkommii]	176	1e-43	30%
TGJ72854.1 hypothetical protein EYR41_004717 [Arthrobotrys oli...	172	1e-43	29%
XP_008095950.1 patatin-like phospholipase [Colletotrichum gram...	176	2e-43	32%
OSS46038.1 hypothetical protein B5807_08123 [Epicoccum nigrum]	176	2e-43	28%
PBP27563.1 patatin-like phospholipase [Diplocarpon rosae]	176	2e-43	30%
OQE30933.1 hypothetical protein PENFLA_c002G03427 [Penicillium...	176	2e-43	30%
PYH93539.1 patatin family phospholipase [Aspergillus ellipticu...	176	2e-43	30%
RMY75847.1 hypothetical protein D0862_13854 [Hortaea werneckii]	176	2e-43	31%
RYC62741.1 hypothetical protein CHU98_g3484 [Xylaria longipes]	173	2e-43	28%
PSR87397.1 acyl transferase/acyl hydrolase/lysophospholipase [...	176	2e-43	29%
XP_012758756.1 hypothetical protein SAMD00019534_013350 [Acyto...	175	2e-43	29%
ODV90167.1 hypothetical protein CANCADRAFT_31211 [Tortispora c...	174	2e-43	31%
XP_018141211.1 patatin family phospholipase [Pochonia chlamydo...	176	2e-43	29%
SCO79600.1 probable TGL5 Triacylglycerol lipase involved in TA...	173	2e-43	28%
PYI04065.1 patatin family phospholipase [Aspergillus sclerotii...	175	2e-43	30%
XP_007787187.1 hypothetical protein EPUS_06988 [Endocarpon pus...	172	2e-43	29%
KUM65097.1 hypothetical protein ACN42_g2010 [Penicillium freii]	175	2e-43	30%
OSS45817.1 hypothetical protein B5807_09466 [Epicoccum nigrum]	172	2e-43	29%
KIN02297.1 hypothetical protein OIDMADRAFT_197428 [Oidiodendro...	175	2e-43	29%
CBN75175.1 conserved unknown protein [Ectocarpus siliculosus]	176	2e-43	29%
TGO79038.1 hypothetical protein BELL_0045g00110 [Botrytis elli...	176	2e-43	30%
XP_002681972.1 predicted protein [Naegleria gruberi strain NEG-M]	175	2e-43	28%
OQE39209.1 hypothetical protein PENCOP_c007G02228 [Penicillium...	175	2e-43	31%
KMM68515.1 lipase 5 [Coccidioides posadasii RMSCC 3488]	175	2e-43	30%
OWP04055.1 hypothetical protein B2J93_2063 [Marssonina coronar...	175	2e-43	30%
MBV36910.1 hypothetical protein [Rickettsiales bacterium]	175	2e-43	29%
XP_024681546.1 putative patatin family phospholipase [Aspergil...	175	2e-43	31%
OJJ40994.1 hypothetical protein ASPWEDRAFT_100495 [Aspergillus...	175	2e-43	30%
RJE24231.1 Patatin family phospholipase [Aspergillus sclerotia...	174	3e-43	31%
OQD64905.1 hypothetical protein PENPOL_c007G04190 [Penicillium...	175	3e-43	30%
EHA20586.1 hypothetical protein ASPNIDRAFT_44096 [Aspergillus ...	175	3e-43	30%
ODA79580.1 hypothetical protein RJ55_05174 [Drechmeria coniosp...	173	3e-43	28%
XP_014559335.1 hypothetical protein COCVIDRAFT_35354 [Bipolari...	172	3e-43	29%
TVY16851.1 Lipase 4 [Lachnellula arida]	175	3e-43	30%
XP_007715684.1 hypothetical protein COCCADRAFT_105013 [Bipolar...	172	3e-43	29%
PNP47477.1 hypothetical protein TGAMA5MH_01298 [Trichoderma ga...	172	3e-43	28%
XP_014546200.1 Acyl transferase/acyl hydrolase/lysophospholipa...	172	3e-43	28%
XP_018232595.1 hypothetical protein FOXG_00539 [Fusarium oxysp...	170	3e-43	31%
RDL30982.1 Patatin-like phospholipase-containing protein [Phia...	175	3e-43	30%
XP_024762729.1 hypothetical protein M441DRAFT_56081 [Trichoder...	172	3e-43	28%
PBP20038.1 patatin-like phospholipase [Diplocarpon rosae]	174	3e-43	29%
XP_007776614.1 hypothetical protein W97_00510 [Coniosporium ap...	171	4e-43	29%
RHZ72897.1 hypothetical protein CDV55_100227 [Aspergillus turc...	176	4e-43	30%
RLM00942.1 hypothetical protein CFD26_100619 [Aspergillus turc...	176	4e-43	30%
EXV05173.1 patatin-like phospholipase and DUF3336 domain prote...	174	4e-43	29%
XP_025507989.1 patatin-domain-containing protein [Aspergillus ...	174	4e-43	30%
XP_024732749.1 hypothetical protein K444DRAFT_537220 [Meliniom...	172	4e-43	30%
CEG63246.1 hypothetical protein RMATCC62417_00421 [Rhizopus mi...	175	4e-43	33%
XP_025400569.1 patatin-domain-containing protein [Aspergillus ...	173	4e-43	31%
OJI81293.1 hypothetical protein ASPTUDRAFT_127666 [Aspergillus...	174	4e-43	30%
XP_023424497.1 probable TGL5 Triacylglycerol lipase involved i...	171	4e-43	27%
XP_013325681.1 Patatin family phospholipase [Rasamsonia emerso...	174	5e-43	32%
CVK95278.1 probable TGL5 Triacylglycerol lipase involved in TA...	171	5e-43	27%
TGO65275.1 hypothetical protein BCON_0003g00690 [Botryotinia c...	171	5e-43	30%
RMZ68931.1 patatin-like phospholipase [Pyrenophora seminiperda...	174	5e-43	29%
TXC03979.1 hypothetical protein FocTR4_00001106 [Fusarium oxys...	171	5e-43	28%
GAO83716.1 lipase 4 [Aspergillus udagawae]	175	5e-43	31%
XP_001818509.3 unnamed protein product [Aspergillus oryzae RIB40]	172	5e-43	29%
KJZ78304.1 hypothetical protein HIM_02342 [Hirsutella minnesot...	171	5e-43	28%
RMZ39745.1 Patatin-like serine hydrolase [Aspergillus flavus]	172	5e-43	29%
KXJ96004.1 acyl transferase/acyl hydrolase/lysophospholipase [...	171	5e-43	28%
THW53114.1 patatin-domain-containing protein [Aureobasidium pu...	174	6e-43	30%
XP_001243270.2 TAG lipase/lysophosphatidylethanolamine acyltra...	172	6e-43	29%
TGO41320.1 hypothetical protein BHYA_0023g00300 [Botrytis hyac...	174	6e-43	30%
CEO95512.1 hypothetical protein PBRA_004238 [Plasmodiophora br...	173	6e-43	30%
XP_003070307.1 Patatin-like phospholipase family protein [Cocc...	172	6e-43	29%
KXH62807.1 patatin-like phospholipase [Colletotrichum salicis]	174	6e-43	31%
OQE11379.1 hypothetical protein PENVUL_c002G08957 [Penicillium...	174	6e-43	30%
XP_025580297.1 patatin-domain-containing protein [Aspergillus ...	174	7e-43	31%
XP_014540854.1 Acyl transferase/acyl hydrolase/lysophospholipa...	174	7e-43	29%
TGO18879.1 hypothetical protein BTUL_0007g00980 [Botrytis tuli...	174	7e-43	30%
XP_005840543.1 hypothetical protein GUITHDRAFT_54491 [Guillard...	168	7e-43	32%
XP_024757333.1 hypothetical protein M441DRAFT_60830 [Trichoder...	174	7e-43	31%
PMD24719.1 patatin-domain-containing protein [Pezoloma ericae]	174	7e-43	30%
XP_001271738.1 Patatin family phospholipase, putative [Aspergi...	174	7e-43	30%
PKC14826.1 patatin-domain-containing protein [Rhizophagus irre...	167	8e-43	31%
XP_001560993.2 hypothetical protein BCIN_01g08360 [Botrytis ci...	174	8e-43	30%
XP_013339345.1 hypothetical protein AUEXF2481DRAFT_529107 [Aur...	173	8e-43	29%
ESZ90311.1 hypothetical protein SBOR_9316 [Sclerotinia boreali...	171	8e-43	30%
XP_013946264.1 hypothetical protein TRIATDRAFT_281797 [Trichod...	171	9e-43	28%
RKP25290.1 acyl transferase/acyl hydrolase/lysophospholipase [...	168	9e-43	31%
XP_002483493.1 Patatin family phospholipase, putative [Talarom...	173	9e-43	29%
PVH87208.1 hypothetical protein DL98DRAFT_581926 [Cadophora sp...	171	9e-43	30%
RMX77856.1 hypothetical protein D0869_09553 [Hortaea werneckii]	175	9e-43	32%
KLO94324.1 Uncharacterized protein Y057_14714 [Fusarium fujiku...	170	1e-42	28%
TGO60488.1 hypothetical protein BOTNAR_0145g00140 [Botryotinia...	174	1e-42	30%
PRW51140.1 Triacylglycerol lipase SDP1 [Chlorella sorokiniana]	173	1e-42	31%
XP_019024923.1 hypothetical protein SAICODRAFT_90914 [Saitoell...	170	1e-42	29%
THW61765.1 patatin-domain-containing protein [Aureobasidium pu...	173	1e-42	30%
TDZ34537.1 Lipase 4 [Colletotrichum spinosum]	174	1e-42	31%
CCD45924.1 similar to Patatin family phospholipase [Botrytis c...	173	1e-42	30%
WP_142813286.1 DUF3336 domain-containing protein [Rhodoferax s...	169	1e-42	29%
THV69931.1 patatin-domain-containing protein [Aureobasidium pu...	173	1e-42	30%
KDB14772.1 Patatin-like serine hydrolase [Ustilaginoidea virens]	170	1e-42	28%
XP_005534798.1 hypothetical protein, conserved [Cyanidioschyzo...	173	1e-42	33%
SCV27873.1 probable TGL5 Triacylglycerol lipase involved in TA...	170	1e-42	28%
THY66874.1 patatin-domain-containing protein [Aureobasidium pu...	173	1e-42	30%
KEQ67949.1 hypothetical protein M437DRAFT_37991 [Aureobasidium...	171	1e-42	30%
THW72361.1 patatin-domain-containing protein [Aureobasidium pu...	173	1e-42	30%
CZS90686.1 probable lipase 5 [Rhynchosporium commune]	170	1e-42	30%
KLP12616.1 Uncharacterized protein LW94_7666 [Fusarium fujikuroi]	170	1e-42	28%
KPA41011.1 lipase [Fusarium langsethiae]	170	1e-42	28%
KLJ10693.1 NTE family protein [Blastomyces silverae]	173	1e-42	31%
TVY34554.1 Lipase [Lachnellula subtilissima]	173	1e-42	29%
KLO96222.1 Uncharacterized protein LW93_2213 [Fusarium fujikuroi]	170	1e-42	28%
XP_007921966.1 hypothetical protein MYCFIDRAFT_160437 [Pseudoc...	168	1e-42	29%
RCH99564.1 hypothetical protein CU097_000712 [Rhizopus azygosp...	167	1e-42	34%
XP_009255818.1 TGL3 [Fusarium pseudograminearum CS3096]	169	1e-42	28%
XP_003957015.1 hypothetical protein KAFR_0D02330 [Kazachstania...	172	1e-42	30%
TDZ19088.1 Lipase 4 [Colletotrichum orbiculare MAFF 240422]	173	1e-42	31%
THY86329.1 patatin-domain-containing protein [Aureobasidium pu...	170	1e-42	30%
OAA45944.1 Acyl transferase/acyl hydrolase/lysophospholipase [...	173	1e-42	30%
OAQ97180.1 hypothetical protein LLEC1_01263 [Cordyceps confrag...	173	1e-42	30%
XP_026616912.1 hypothetical protein CDV56_106239 [Aspergillus ...	174	1e-42	30%
RMY13643.1 hypothetical protein D0866_14041 [Hortaea werneckii]	173	2e-42	31%
TGJ88531.1 hypothetical protein E0Z10_g233 [Xylaria hypoxylon]	171	2e-42	28%
PTM52084.1 NTE family protein [Marinobacter sp. PT19DW]	169	2e-42	28%
SCO28755.1 probable TGL5 Triacylglycerol lipase involved in TA...	170	2e-42	28%
SCN67541.1 probable TGL5 Triacylglycerol lipase involved in TA...	170	2e-42	28%
EFW23341.1 conserved hypothetical protein [Coccidioides posada...	171	2e-42	29%
EFW17823.1 conserved hypothetical protein [Coccidioides posada...	172	2e-42	30%
ORY94515.1 acyl transferase/acyl hydrolase/lysophospholipase [...	167	2e-42	31%
ATY64921.1 Patatin family [Cordyceps militaris]	172	2e-42	31%
KZM21705.1 lipid metabolic process [Ascochyta rabiei]	170	2e-42	30%
OXV11934.1 hypothetical protein Egran_00303 [Elaphomyces granu...	170	2e-42	29%
TEY85160.1 hypothetical protein BOTCAL_0016g00110 [Botryotinia...	173	2e-42	29%
CZR34775.1 probable TGL5 Triacylglycerol lipase involved in TA...	169	2e-42	28%
THY08156.1 patatin-domain-containing protein [Aureobasidium pu...	172	2e-42	30%
THY62772.1 patatin-domain-containing protein [Aureobasidium pu...	172	2e-42	30%
TIA49734.1 patatin-domain-containing protein [Aureobasidium pu...	172	2e-42	30%
THZ89093.1 patatin-domain-containing protein [Aureobasidium pu...	172	2e-42	30%
TIA68947.1 patatin-domain-containing protein [Aureobasidium pu...	172	2e-42	30%
CZT00156.1 probable lipase 5 [Rhynchosporium agropyri]	170	2e-42	30%
XP_018294162.1 hypothetical protein PHYBLDRAFT_59654 [Phycomyc...	171	2e-42	29%
THZ01175.1 patatin-domain-containing protein [Aureobasidium pu...	172	2e-42	30%
KKY30763.1 putative patatin-like phospholipase [Diaporthe ampe...	171	2e-42	29%
KZL87125.1 patatin-like phospholipase [Colletotrichum incanum]	172	2e-42	31%
TGO31240.1 hypothetical protein BPAE_0001g01370 [Botrytis paeo...	172	2e-42	30%
THZ08446.1 patatin-domain-containing protein [Aureobasidium pu...	172	2e-42	30%
PYI01741.1 patatin-like serine hydrolase [Aspergillus scleroti...	170	2e-42	30%
KZL73981.1 patatin-like phospholipase [Colletotrichum tofieldiae]	170	2e-42	29%
XP_025433331.1 patatin family phospholipase [Aspergillus sacch...	172	2e-42	30%
RAO74207.1 hypothetical protein BHQ10_010219 [Talaromyces ames...	173	2e-42	30%
THW59077.1 patatin-domain-containing protein [Aureobasidium pu...	172	2e-42	30%
XP_007823083.1 Acyl transferase/acyl hydrolase/lysophospholipa...	172	2e-42	29%
XP_001241678.2 patatin family phospholipase [Coccidioides immi...	172	2e-42	30%
XP_006673403.1 Patatin family phospholipase, putative [Cordyce...	172	2e-42	31%
XP_018986362.1 hypothetical protein BABINDRAFT_20442 [Babjevie...	169	2e-42	29%
KUI57143.1 Lipase 4 [Valsa mali var. pyri]	172	2e-42	28%
THX79537.1 patatin-domain-containing protein [Aureobasidium pu...	172	2e-42	30%
XP_013347862.1 hypothetical protein AUEXF2481DRAFT_1043 [Aureo...	169	2e-42	30%
THV99236.1 patatin-domain-containing protein [Aureobasidium pu...	172	2e-42	30%
TGO64177.1 hypothetical protein BCON_0008g00240 [Botryotinia c...	172	2e-42	30%
WP_092013399.1 DUF3336 domain-containing protein [Marinobacter...	168	2e-42	28%
THX18975.1 patatin-domain-containing protein [Aureobasidium pu...	172	2e-42	30%
THV55981.1 hypothetical protein BGAL_0001g00430 [Botrytis gala...	172	2e-42	30%
RMY53160.1 hypothetical protein D0864_14148 [Hortaea werneckii]	172	2e-42	31%
TDZ44908.1 Lipase 4 [Colletotrichum trifolii]	172	2e-42	31%
THY30445.1 patatin-domain-containing protein [Aureobasidium pu...	172	2e-42	30%
THW38640.1 patatin-domain-containing protein [Aureobasidium pu...	172	2e-42	30%
TRX93796.1 hypothetical protein FHL15_005178 [Xylaria cubensis]	172	2e-42	30%
XP_448470.1 uncharacterized protein CAGL0K05621g [[Candida] gl...	172	3e-42	30%
KTA95675.1 Lipase 4 [[Candida] glabrata]	172	3e-42	30%
THX32381.1 patatin-domain-containing protein [Aureobasidium pu...	172	3e-42	30%
THX48988.1 patatin-domain-containing protein [Aureobasidium pu...	169	3e-42	30%
TIA34862.1 patatin-domain-containing protein [Aureobasidium pu...	172	3e-42	30%
RYC63341.1 hypothetical protein CHU98_g2861 [Xylaria longipes]	172	3e-42	29%
THX49302.1 patatin-domain-containing protein [Aureobasidium pu...	172	3e-42	30%
XP_025574584.1 patatin-like serine hydrolase [Aspergillus iber...	170	3e-42	29%
KHJ35886.1 putative patatin-like phospholipase [Erysiphe necator]	170	3e-42	30%
PWW80102.1 patatin-domain-containing protein [Tuber magnatum]	169	3e-42	34%
RMZ17872.1 hypothetical protein D0860_00143 [Hortaea werneckii]	172	3e-42	31%
XP_022461925.1 uncharacterized protein KUCA_T00005938001 [Kura...	172	3e-42	29%
TIA23540.1 patatin-domain-containing protein [Aureobasidium pu...	172	3e-42	30%
THV86522.1 patatin-domain-containing protein [Aureobasidium pu...	172	3e-42	30%
KTB17013.1 Lipase 4 [[Candida] glabrata]	172	3e-42	30%
OTA22579.1 hypothetical protein BTJ68_14295 [Hortaea werneckii...	173	3e-42	31%
KOS22498.1 Lipase 4 [Escovopsis weberi]	172	3e-42	30%
XP_003670601.1 hypothetical protein NDAI_0F00390 [Naumovozyma ...	172	3e-42	29%
PKY46009.1 patatin-domain-containing protein [Rhizophagus irre...	166	3e-42	31%
RYO86084.1 hypothetical protein DL763_006865 [Monosporascus ca...	169	3e-42	28%
THX83816.1 patatin-domain-containing protein [Aureobasidium pu...	172	3e-42	30%
GAM38571.1 Tgl4 homolog [Talaromyces cellulolyticus]	171	3e-42	30%
TKW50273.1 putative triacylglycerol lipase [Colletotrichum tan...	169	3e-42	28%
XP_004337663.1 triacylglycerol lipase [Acanthamoeba castellani...	170	3e-42	29%
THZ19809.1 patatin-domain-containing protein [Aureobasidium pu...	172	4e-42	30%
CZT48149.1 probable lipase 5 [Rhynchosporium secalis]	169	4e-42	30%
THW89264.1 patatin-domain-containing protein [Aureobasidium pu...	172	4e-42	30%
OHW92039.1 patatin-like phospholipase [Colletotrichum incanum]	169	4e-42	28%
RKP10381.1 acyl transferase/acyl hydrolase/lysophospholipase [...	166	4e-42	31%
OTB02922.1 hypothetical protein M426DRAFT_61327 [Hypoxylon sp....	171	4e-42	29%
OAA48678.1 Acyl transferase/acyl hydrolase/lysophospholipase [...	169	4e-42	28%
KFG77562.1 putative Patatin family phospholipase [Metarhizium ...	172	4e-42	29%
KZL83990.1 patatin-like phospholipase [Colletotrichum incanum]	169	4e-42	29%
THZ14162.1 patatin-domain-containing protein [Aureobasidium pu...	171	4e-42	30%
THZ71957.1 patatin-domain-containing protein [Aureobasidium pu...	171	4e-42	30%
PQK10813.1 hypothetical protein BB8028_0002g11320 [Beauveria b...	172	4e-42	30%
TID03993.1 putative triacylglycerol lipase [Colletotrichum hig...	169	4e-42	28%
THW04878.1 patatin-domain-containing protein [Aureobasidium pu...	171	4e-42	30%
RDW75052.1 patatin-like phospholipase [Coleophoma cylindrospora]	169	4e-42	30%
TIA64268.1 patatin-domain-containing protein [Aureobasidium pu...	171	4e-42	30%
KUL88029.1 hypothetical protein ZTR_03851 [Talaromyces verrucu...	171	4e-42	30%
XP_022387467.1 Patatin-like serine hydrolase [Aspergillus bomb...	169	4e-42	30%
TGO89439.1 hypothetical protein BPOR_0110g00230 [Botrytis porri]	172	4e-42	30%
ADP97357.1 patatin-like phospholipase domain-containing protei...	167	4e-42	29%
THZ49382.1 patatin-domain-containing protein [Aureobasidium pu...	171	4e-42	30%
THY53672.1 patatin-domain-containing protein [Aureobasidium pu...	171	4e-42	30%
XP_018164153.1 Patatin-like phospholipase [Colletotrichum higg...	169	4e-42	28%
RMZ26345.1 hypothetical protein D0859_09588 [Hortaea werneckii]	172	4e-42	31%
TIA02496.1 patatin-domain-containing protein [Aureobasidium pu...	171	4e-42	30%
EMR69303.1 putative patatin-like phospholipase protein [Eutypa...	170	4e-42	28%
RMY22286.1 hypothetical protein D0867_02814 [Hortaea werneckii]	172	5e-42	31%
TIA83391.1 patatin-domain-containing protein [Aureobasidium pu...	171	5e-42	30%
RYO81681.1 hypothetical protein DL762_006998 [Monosporascus ca...	169	5e-42	28%
KJK78355.1 hypothetical protein H634G_06528 [Metarhizium aniso...	171	5e-42	29%
AJD87365.1 hypothetical protein 5 [Blastobotrys adeninivorans]	170	5e-42	30%
THW18302.1 patatin-domain-containing protein [Aureobasidium pu...	171	5e-42	30%
XP_007293791.1 patatin-like phospholipase [Marssonina brunnea ...	169	5e-42	30%
XP_001382886.2 predicted protein [Scheffersomyces stipitis CBS...	171	5e-42	29%
PGG95338.1 hypothetical protein AJ79_10109 [Helicocarpus grise...	169	5e-42	28%
CEN62105.1 Putative Patatin-like serine hydrolase [Aspergillus...	168	6e-42	28%
KGQ09463.1 Lipase 4 [Beauveria bassiana D1-5]	171	6e-42	30%
OBW66812.1 Uncharacterized protein AUREO_031180 [Aureobasidium...	172	6e-42	31%
KDN60397.1 putative patatin-like phospholipase [Colletotrichum...	171	6e-42	31%
OTA64823.1 hypothetical protein K449DRAFT_348489 [Hypoxylon sp...	171	6e-42	27%
XP_003002545.1 lipase [Verticillium alfalfae VaMs.102]	171	6e-42	31%
PLN80904.1 patatin-like serine hydrolase [Aspergillus taichung...	168	6e-42	29%
XP_018074887.1 hypothetical protein LY89DRAFT_730568 [Phialoce...	168	6e-42	30%
PIG83190.1 patatin-like serine hydrolase [Aspergillus arachidi...	172	7e-42	29%
KID82553.1 Acyl transferase/acyl hydrolase/lysophospholipase [...	171	7e-42	29%
RKU41617.1 hypothetical protein DL546_003327 [Coniochaeta pulv...	168	7e-42	28%
PQE32517.1 putative TGL4 Triacylglycerol lipase involved in TA...	171	7e-42	29%
KHN95480.1 Acyl transferase/acyl hydrolase/lysophospholipase [...	171	7e-42	29%
SCU83418.1 LAMI_0C03136g1_1 [Lachancea mirantina]	171	7e-42	30%
PQE15827.1 putative TGL4 Triacylglycerol lipase involved in TA...	171	7e-42	29%
XP_029763175.1 patatin-domain-containing protein [Aureobasidiu...	171	7e-42	30%
WP_058807887.1 MULTISPECIES: DUF3336 domain-containing protein...	166	7e-42	30%
POR31229.1 Putative triacylglycerol lipase [Tolypocladium para...	168	8e-42	27%
RDW85782.1 patatin-like phospholipase [Coleophoma crateriformis]	168	8e-42	30%
PHH90047.1 hypothetical protein CDD83_4648 [Cordyceps sp. RAO-...	168	8e-42	28%
TVY42468.1 Lipase [Lachnellula occidentalis]	171	8e-42	30%
PQE18010.1 putative TGL4 Triacylglycerol lipase involved in TA...	171	8e-42	29%
EQK97575.1 Acyl transferase/acyl hydrolase/lysophospholipase [...	169	8e-42	32%
XP_002150649.1 Patatin family phospholipase, putative [Talarom...	171	8e-42	30%
XP_003837924.1 similar to triacylglycerol lipase [Leptosphaeri...	171	8e-42	30%
CZR55757.1 probable TGL4 Triacylglycerol lipase involved in TA...	171	8e-42	29%
XP_015401324.1 hypothetical protein ANOM_011186 [Aspergillus n...	171	9e-42	30%
XP_020059289.1 hypothetical protein ASPACDRAFT_76048 [Aspergil...	168	9e-42	30%
KND94876.1 putative triacylglycerol lipase [Tolypocladium ophi...	167	9e-42	28%
RMY51930.1 hypothetical protein D0863_14432 [Hortaea werneckii]	170	1e-41	31%
OAK98560.1 hypothetical protein IQ06DRAFT_277883 [Stagonospora...	168	1e-41	29%
XP_003836263.1 hypothetical protein LEMA_P056040.1 [Leptosphae...	168	1e-41	29%
EPQ65864.1 Triacylglycerol lipase [Blumeria graminis f. sp. tr...	168	1e-41	30%
WP_062784429.1 DUF3336 domain-containing protein [Marinobacter...	166	1e-41	28%
OAA65814.1 lipid acyl hydrolase [Sporothrix insectorum RCEF 264]	171	1e-41	34%
XP_028490849.1 hypothetical protein D7B24_003090 [Verticillium...	170	1e-41	31%
TPX35063.1 hypothetical protein SmJEL517_g02371 [Synchytrium m...	168	1e-41	26%
RMY54270.1 hypothetical protein D0864_13973 [Hortaea werneckii]	170	1e-41	31%
PSN72898.1 hypothetical protein BS50DRAFT_596643 [Corynespora ...	167	1e-41	30%
KHO00021.1 Patatin-like serine hydrolase [Metarhizium album AR...	168	1e-41	28%
PTB94934.1 DUF3336 domain-containing protein [Marinobacter sp....	166	1e-41	28%
RJE24745.1 hypothetical protein PHISCL_02890 [Aspergillus scle...	168	1e-41	29%
ORZ07582.1 acyl transferase/acyl hydrolase/lysophospholipase [...	165	1e-41	30%
WP_108018989.1 MULTISPECIES: DUF3336 domain-containing protein...	166	1e-41	28%
RIB03783.1 acyl transferase/acyl hydrolase/lysophospholipase [...	164	1e-41	31%
GAP88104.1 putative NTE family protein [Rosellinia necatrix]	170	1e-41	29%
THY32265.1 patatin-domain-containing protein [Aureobasidium pu...	170	1e-41	30%
RYP47589.1 hypothetical protein DL768_006375 [Monosporascus sp...	167	1e-41	28%
RBA16298.1 hypothetical protein FPRO05_11633 [Fusarium prolife...	167	1e-41	28%
RYO96842.1 hypothetical protein DL765_011415 [Monosporascus sp...	167	1e-41	27%
OAA81797.1 Acyl transferase/acyl hydrolase/lysophospholipase [...	170	1e-41	30%
RAL63156.1 hypothetical protein DID88_004236 [Monilinia fructi...	169	1e-41	30%
OOO12294.1 Glutaredoxin [Aspergillus oryzae]	171	1e-41	29%
OTA36864.1 hypothetical protein BTJ68_03724 [Hortaea werneckii...	171	1e-41	31%
KID93861.1 Acyl transferase/acyl hydrolase/lysophospholipase [...	170	1e-41	29%
XP_020073209.1 patatin-domain-containing protein [Cyberlindner...	167	2e-41	29%
XP_025498735.1 patatin-like serine hydrolase [Aspergillus acul...	168	2e-41	30%
OJZ87352.1 hypothetical protein ASPFODRAFT_131610 [Aspergillus...	170	2e-41	29%
XP_007912921.1 putative patatin-like phospholipase protein [Ph...	168	2e-41	33%
KZZ87385.1 Acyl transferase/acyl hydrolase/lysophospholipase [...	170	2e-41	29%
TPR01770.1 RXT2-like, N-terminal family protein [Aspergillus n...	168	2e-41	29%
KJK66817.1 protein of unknown function DUF3336 [Aspergillus pa...	170	2e-41	30%
XP_001592452.1 hypothetical protein SS1G_06693 [Sclerotinia sc...	167	2e-41	30%
WP_077032550.1 DUF3336 domain-containing protein [Sphingopyxis...	165	2e-41	30%
XP_008593930.1 patatin-like phospholipase [Beauveria bassiana ...	171	2e-41	30%
RMJ28051.1 hypothetical protein PHISP_01079 [Phialosimplex sp....	166	2e-41	30%
SSD60844.1 related to Lipase 5 [Saccharomycodes ludwigii]	168	2e-41	29%
XP_011275117.1 Patatin-like phospholipase domain-containing pr...	169	2e-41	30%
RGB29712.1 acyl transferase/acyl hydrolase/lysophospholipase [...	163	2e-41	31%
EDP56147.1 Patatin-like serine hydrolase, putative [Aspergillu...	167	2e-41	28%
XP_752278.1 Patatin-like serine hydrolase, putative [Aspergill...	167	2e-41	28%
XP_009657759.1 lipase [Verticillium dahliae VdLs.17]	169	2e-41	30%
XP_023458674.1 Lipase 4 [Cercospora beticola]	169	2e-41	28%
EHA17746.1 hypothetical protein ASPNIDRAFT_176010 [Aspergillus...	167	2e-41	29%
XP_025492302.1 patatin-like serine hydrolase [Aspergillus uvar...	167	2e-41	29%
KIN01983.1 hypothetical protein OIDMADRAFT_196766 [Oidiodendro...	167	2e-41	30%
RYP72044.1 hypothetical protein DL769_004531 [Monosporascus sp...	167	2e-41	28%
EKG15405.1 Patatin/Phospholipase A2-related protein [Macrophom...	168	2e-41	32%
KFX45097.1 Lipase 4 [Talaromyces marneffei PM1]	169	2e-41	30%
TQV98424.1 Patatin family phospholipase [Cordyceps javanica]	169	2e-41	29%
XP_020076283.1 patatin-domain-containing protein [Hyphopichia ...	170	2e-41	29%
XP_001392180.2 patatin-like serine hydrolase [Aspergillus nige...	167	3e-41	29%
KZL70336.1 patatin-like phospholipase [Colletotrichum tofieldiae]	170	3e-41	31%
RKK32211.1 hypothetical protein BFJ67_g14855 [Fusarium oxyspor...	166	3e-41	28%
RKP32983.1 patatin-domain-containing protein [Metschnikowia bi...	167	3e-41	30%
WP_088473546.1 DUF3336 domain-containing protein [Sphingopyxis...	165	3e-41	30%
PNH42656.1 hypothetical protein VD0004_g4689 [Verticillium dah...	169	3e-41	30%
XP_025466095.1 patatin-like serine hydrolase [Aspergillus scle...	167	3e-41	29%
TRX97949.1 hypothetical protein FHL15_001159 [Xylaria cubensis]	167	3e-41	27%
RMZ30417.1 hypothetical protein D0859_05470 [Hortaea werneckii]	169	3e-41	31%
RDH23464.1 hypothetical protein M747DRAFT_367807 [Aspergillus ...	167	3e-41	29%
OJJ38606.1 hypothetical protein ASPWEDRAFT_36294 [Aspergillus ...	167	3e-41	29%
PYI25481.1 patatin-like serine hydrolase [Aspergillus indologe...	167	3e-41	29%
PRP82471.1 hypothetical protein PROFUN_09718 [Planoprotosteliu...	168	3e-41	30%
PQE11269.1 patatin-like phospholipase protein [Rutstroemia sp....	166	3e-41	30%
PNH35813.1 hypothetical protein BJF96_g921 [Verticillium dahliae]	169	4e-41	30%
KLU83752.1 patatin family phospholipase [Magnaporthiopsis poae...	169	4e-41	29%
RMY89142.1 hypothetical protein D0861_04413 [Hortaea werneckii]	168	4e-41	31%
XP_018708191.1 Triacylglycerol lipase [Cordyceps fumosorosea A...	167	4e-41	27%
THX14661.1 patatin-domain-containing protein [Aureobasidium pu...	168	5e-41	30%
PGG98293.1 hypothetical protein AJ80_09554 [Polytolypa hystric...	169	5e-41	30%
KXH57467.1 patatin-like phospholipase [Colletotrichum nymphaea...	169	5e-41	31%
XP_025342985.1 hypothetical protein CXQ85_004714 [[Candida] ha...	169	5e-41	30%
RYP91314.1 hypothetical protein DL770_002548 [Monosporascus sp...	166	5e-41	27%
TPX07393.1 hypothetical protein E0L32_001996 [Phialemoniopsis ...	169	5e-41	31%
XP_025478219.1 patatin-like serine hydrolase [Aspergillus neon...	166	5e-41	29%
PQE06502.1 patatin-like phospholipase protein [Rutstroemia sp....	166	5e-41	30%
KEQ59197.1 putative esterase of the alpha-beta hydrolase super...	164	5e-41	29%
PMD17446.1 hypothetical protein NA56DRAFT_681035 [Pezoloma eri...	166	5e-41	30%
AJD87364.1 hypothetical protein 4 [Blastobotrys adeninivorans]	166	5e-41	27%
ODQ74410.1 hypothetical protein LIPSTDRAFT_253586 [Lipomyces s...	166	5e-41	33%
TGJ81704.1 hypothetical protein E0Z10_g7064 [Xylaria hypoxylon]	168	6e-41	29%
KXH42166.1 patatin-like phospholipase [Colletotrichum simmondsii]	169	6e-41	31%
WP_088828480.1 DUF3336 domain-containing protein [Marinobacter...	164	6e-41	28%
PSK78106.1 hypothetical protein CJJ07_002033 [[Candida] auris]	169	6e-41	30%
POS87831.1 FabD/lysophospholipase-like protein [Erysiphe pulchra]	166	7e-41	28%
WP_037514114.1 DUF3336 domain-containing protein [Sphingopyxis...	164	7e-41	30%
EXF76327.1 patatin-like phospholipase [Colletotrichum fiorinia...	166	7e-41	28%
XP_003345370.1 uncharacterized protein SMAC_04601 [Sordaria ma...	166	7e-41	28%
CUS08251.1 unnamed protein product [Tuber aestivum]	168	7e-41	29%
XP_024712782.1 hypothetical protein C7M61_003773 [[Candida] ps...	168	7e-41	30%
TGJ65977.1 hypothetical protein EYR41_009908 [Arthrobotrys oli...	167	7e-41	32%
XP_003852157.1 hypothetical protein MYCGRDRAFT_86046 [Zymosept...	164	8e-41	29%
KUI70902.1 Lipase 4 [Valsa mali]	168	8e-41	28%
XP_007815392.1 Patatin family phospholipase, putative [Metarhi...	168	8e-41	29%
XP_006688472.1 patatin-domain-containing protein [Yamadazyma t...	166	8e-41	28%
RAK73928.1 patatin-like serine hydrolase [Aspergillus fijiensi...	166	9e-41	30%
RYD44959.1 DUF3336 domain-containing protein [Sphingomonadales...	163	9e-41	30%
RYP34630.1 hypothetical protein DL767_004190 [Monosporascus sp...	168	9e-41	28%
XP_028891227.1 uncharacterized protein CJI97_004012 [[Candida]...	168	9e-41	30%
PHH54726.1 Lipase 4 [Ceratocystis fimbriata CBS 114723]	166	1e-40	29%
RDK48307.1 patatin-like serine hydrolase [Aspergillus phoenici...	166	1e-40	29%
KND95903.2 hypothetical protein QG37_07859 [[Candida] auris]	168	1e-40	30%
CDW73342.1 patatin-like phospholipase family [Stylonychia lemnae]	167	1e-40	29%
CCU76772.1 Patatin-like serine hydrolase, lipase [Blumeria gra...	166	1e-40	29%
SFR38773.1 NTE family protein [Marinobacter gudaonensis]	164	1e-40	31%
XP_013428343.1 putative esterase of the alpha-beta hydrolase s...	163	1e-40	30%
XP_022472907.1 patatin-like phospholipase [Colletotrichum orch...	165	1e-40	28%
PRP82451.1 hypothetical protein PROFUN_09698 [Planoprotosteliu...	168	1e-40	30%
WP_111493625.1 DUF3336 domain-containing protein [Marinobacter...	163	1e-40	28%
WP_137871379.1 DUF3336 domain-containing protein [Sphingopyxis...	163	1e-40	30%
WP_091990649.1 DUF3336 domain-containing protein [Marinobacter...	163	1e-40	31%
RIA99643.1 acyl transferase/acyl hydrolase/lysophospholipase [...	162	1e-40	31%
WP_120217201.1 DUF3336 domain-containing protein [Sphingopyxis...	163	1e-40	30%
GBL47879.1 hypothetical protein CAJCM15448_01530 [[Candida] au...	167	1e-40	30%
KIH92798.1 lipid acyl hydrolase [Sporothrix brasiliensis 5110]	168	1e-40	30%
OAA35327.1 Triacylglycerol lipase [Beauveria brongniartii RCEF...	164	1e-40	28%
PMB65657.1 putative triacylglycerol lipase [Beauveria bassiana]	164	1e-40	28%
TNC80675.1 DUF3336 domain-containing protein [Oleiphilus sp.]	163	1e-40	30%
XP_025442028.1 patatin-like serine hydrolase [Aspergillus brun...	166	1e-40	30%
XP_014171794.1 lipid acyl hydrolase [Grosmannia clavigera kw1407]	167	1e-40	30%
WP_058539773.1 MULTISPECIES: DUF3336 domain-containing protein...	163	1e-40	30%
OAJ44895.1 hypothetical protein BDEG_28079 [Batrachochytrium d...	166	1e-40	27%
PCH01916.1 Patatin/Phospholipase A2-related [Penicillium sp. '...	167	2e-40	29%
XP_001264854.1 Patatin-like serine hydrolase, putative [Asperg...	165	2e-40	28%
POM58312.1 Patatin-like phosphoLipase [Phytophthora palmivora ...	166	2e-40	29%
RAW39515.1 hypothetical protein PC110_g4244 [Phytophthora cact...	166	2e-40	30%
PSC75941.1 Triacylglycerol lipase SDP1 isoform A [Micractinium...	167	2e-40	30%
XP_025527953.1 patatin-like serine hydrolase [Aspergillus japo...	165	2e-40	29%
EXF77516.1 patatin-like phospholipase [Colletotrichum fiorinia...	167	2e-40	31%
TWU77437.1 hypothetical protein ED733_006679 [Metarhizium rileyi]	167	2e-40	28%
RWA07993.1 hypothetical protein EKO27_g7108 [Xylaria grammica]	167	2e-40	30%
PSC75940.1 Triacylglycerol lipase SDP1 isoform B [Micractinium...	167	2e-40	30%
KOC17004.1 putative Patatin-like serine hydrolase [Aspergillus...	166	2e-40	29%
CRG90071.1 hypothetical protein PISL3812_07112 [Talaromyces is...	166	2e-40	29%
RMY52672.1 hypothetical protein D0865_05658 [Hortaea werneckii]	167	2e-40	31%
CCF33639.1 patatin-like phospholipase [Colletotrichum higginsi...	164	2e-40	28%
XP_022463992.1 hypothetical protein KNAG_0C06530 [Kazachstania...	167	2e-40	30%
GAW21157.1 hypothetical protein ANO14919_106740 [fungal sp. No...	167	2e-40	30%
XP_015466711.1 hypothetical protein AC631_03654 [Debaryomyces ...	167	2e-40	30%
XP_014161574.1 hypothetical protein SARC_00243 [Sphaeroforma a...	164	2e-40	29%
PZQ21680.1 DUF3336 domain-containing protein [Sphingopyxis mac...	162	2e-40	29%
RYP05447.1 hypothetical protein DL764_003796 [Monosporascus ib...	165	2e-40	27%
XP_002151749.1 Patatin-like serine hydrolase, putative [Talaro...	164	2e-40	30%
KGQ11646.1 hypothetical protein BBAD15_g2605 [Beauveria bassia...	164	2e-40	28%
OOG01186.1 hypothetical protein ASPCADRAFT_203058 [Aspergillus...	164	2e-40	29%
XP_008915737.1 hypothetical protein PPTG_19137 [Phytophthora p...	166	2e-40	29%
PQK17813.1 hypothetical protein BB8028_0009g00170 [Beauveria b...	164	2e-40	27%
KHC38751.1 TAG lipase/steryl ester hydrolase/phospholipase A2/...	167	2e-40	29%
XP_024664000.1 Lipase 4 [Wickerhamiella sorbophila]	165	3e-40	27%
XP_024668615.1 patatin-like serine hydrolase [Aspergillus cand...	164	3e-40	28%
CUG91518.1 patatin-like phospholipase, putative [Bodo saltans]	164	3e-40	28%
THZ70958.1 patatin-domain-containing protein [Aureobasidium pu...	164	3e-40	31%
OAJ44251.1 hypothetical protein BDEG_27512 [Batrachochytrium d...	161	3e-40	29%
ERT01336.1 hypothetical protein HMPREF1624_02580 [Sporothrix s...	167	3e-40	31%
XP_016591187.1 TAG lipase [Sporothrix schenckii 1099-18]	167	3e-40	31%
EWG93525.1 Tgl5p [Saccharomyces cerevisiae R103]	166	3e-40	28%
ROW07793.1 hypothetical protein VMCG_03343 [Valsa malicola]	166	3e-40	28%
WP_137866048.1 MULTISPECIES: DUF3336 domain-containing protein...	162	4e-40	30%
KXH42582.1 patatin-like phospholipase [Colletotrichum nymphaea...	164	4e-40	27%
QDZ17736.1 triacylglycerol lipase [Chloropicon primus]	165	4e-40	29%
OAQ97152.1 hypothetical protein LLEC1_00740 [Cordyceps confrag...	163	4e-40	28%
ROV95888.1 hypothetical protein VSDG_05236 [Valsa sordida]	166	4e-40	27%
POS76865.1 patatin-like phospholipase [Diaporthe helianthi]	166	4e-40	30%
CUS24832.1 LAQU0S20e00870g1_1 [Lachancea quebecensis]	166	4e-40	30%
GAO88659.1 probable triacylglycerol lipase C1450.16c [Aspergil...	164	4e-40	28%
CEP20844.1 unnamed protein product [Cyberlindnera jadinii]	166	4e-40	29%
ETM01538.1 hypothetical protein L917_01881 [Phytophthora paras...	165	5e-40	29%
RLP63748.1 hypothetical protein L150_02475 [Candida albicans C...	166	5e-40	29%
KDN65578.1 putative patatin-like phospholipase [Colletotrichum...	163	5e-40	28%
WP_137893237.1 DUF3336 domain-containing protein [Sphingomonad...	161	5e-40	30%
AJU11088.1 Tgl5p [Saccharomyces cerevisiae YJM1478]	165	5e-40	28%
XP_020134173.1 patatin-like phospholipase [Diplodia corticola]	164	5e-40	30%
XP_976660.2 patatin family phospholipase [Tetrahymena thermoph...	164	5e-40	29%
EMR62137.1 putative patatin-like phospholipase protein [Eutypa...	162	5e-40	32%
XP_022481812.1 patatin-like phospholipase [Colletotrichum orch...	166	5e-40	31%
XP_008601217.1 patatin-like phospholipase [Beauveria bassiana ...	163	5e-40	28%
ETP53047.1 hypothetical protein F442_02013 [Phytophthora paras...	165	5e-40	29%
RKO92542.1 hypothetical protein BDK51DRAFT_21491 [Blyttiomyces...	162	5e-40	29%
OJJ63282.1 hypothetical protein ASPSYDRAFT_219528 [Aspergillus...	164	5e-40	28%
RFU77910.1 patatin-like serine hydrolase [Trichoderma arundina...	163	5e-40	28%
XP_020116548.1 hypothetical protein UA08_08097 [Talaromyces at...	165	6e-40	30%
XP_025337931.1 uncharacterized protein CXQ87_004549 [[Candida]...	166	6e-40	31%
WP_039581409.1 DUF3336 domain-containing protein [Sphingopyxis...	161	6e-40	30%
ODQ63905.1 patatin-domain-containing protein [Nadsonia fulvesc...	162	6e-40	28%
TPX18442.1 hypothetical protein E0L32_011627 [Phialemoniopsis ...	165	6e-40	27%
XP_009225901.1 patatin family phospholipase [Gaeumannomyces tr...	166	6e-40	29%
AJT72011.1 Tgl5p [Saccharomyces cerevisiae YJM195]	165	7e-40	28%
XP_008077382.1 FabD/lysophospholipase-like protein [Glarea loz...	165	7e-40	29%
XP_006695129.1 hypothetical protein CTHT_0047600 [Chaetomium t...	166	7e-40	29%
AJU14033.1 Tgl5p [Saccharomyces cerevisiae YJM1574]	165	8e-40	28%
AJT95427.1 Tgl5p [Saccharomyces cerevisiae YJM1332]	165	8e-40	28%
AJT81817.1 Tgl5p [Saccharomyces cerevisiae YJM689]	164	8e-40	28%
AJT75428.1 Tgl5p [Saccharomyces cerevisiae YJM428]	164	8e-40	28%
KGU11986.1 TAG lipase/steryl ester hydrolase/phospholipase A2/...	166	8e-40	29%
AJT82299.1 Tgl5p [Saccharomyces cerevisiae YJM693]	164	8e-40	28%
AJT98878.1 Tgl5p [Saccharomyces cerevisiae YJM1381]	164	8e-40	28%
WP_056368719.1 MULTISPECIES: DUF3336 domain-containing protein...	161	8e-40	30%
PKP86323.1 DUF3336 domain-containing protein [Alphaproteobacte...	161	8e-40	30%
KGR17165.1 TAG lipase/steryl ester hydrolase/phospholipase A2/...	166	8e-40	29%
AJT77395.1 Tgl5p [Saccharomyces cerevisiae YJM456]	164	8e-40	28%
XP_007678309.1 hypothetical protein BAUCODRAFT_111313 [Baudoin...	162	8e-40	30%
AJT79846.1 Tgl5p [Saccharomyces cerevisiae YJM627]	164	9e-40	28%
KGR12437.1 TAG lipase/steryl ester hydrolase/phospholipase A2/...	165	9e-40	29%
KHC36387.1 TAG lipase/steryl ester hydrolase/phospholipase A2/...	165	9e-40	29%
AJU05256.1 Tgl5p [Saccharomyces cerevisiae YJM1418]	164	9e-40	28%
AJU02295.1 Tgl5p [Saccharomyces cerevisiae YJM1399]	164	9e-40	28%
GAD95854.1 patatin-like serine hydrolase [Byssochlamys spectab...	166	9e-40	29%
KGU13701.1 TAG lipase/steryl ester hydrolase/phospholipase A2/...	165	9e-40	29%
XP_002554975.1 KLTH0F18172p [Lachancea thermotolerans CBS 6340]	165	9e-40	29%
NP_014724.1 Tgl5p [Saccharomyces cerevisiae S288C]	164	9e-40	28%
AJU02785.1 Tgl5p [Saccharomyces cerevisiae YJM1400]	164	9e-40	28%
XP_004347872.2 hypothetical protein CAOG_04047 [Capsaspora owc...	166	9e-40	34%
OAL56754.1 patatin-domain-containing protein [Pyrenochaeta sp....	165	9e-40	29%
PNS19725.1 hypothetical protein CAC42_7692 [Sphaceloma murrayae]	162	1e-39	29%
AJT99860.1 Tgl5p [Saccharomyces cerevisiae YJM1385]	164	1e-39	28%
RYP74408.1 hypothetical protein DL771_003075 [Monosporascus sp...	165	1e-39	28%
WP_141477519.1 DUF3336 domain-containing protein [Moraxellacea...	161	1e-39	33%
SMY24420.1 unnamed protein product [Zymoseptoria tritici ST99C...	164	1e-39	29%
TKW57841.1 Lipase 4 [Colletotrichum tanaceti]	165	1e-39	30%
AJU08666.1 Tgl5p [Saccharomyces cerevisiae YJM1447]	164	1e-39	28%
AJU03278.1 Tgl5p [Saccharomyces cerevisiae YJM1401]	164	1e-39	28%
KGU33203.1 TAG lipase/steryl ester hydrolase/phospholipase A2/...	165	1e-39	29%
PTN29411.1 Tgl5p [Saccharomyces cerevisiae]	164	1e-39	28%
AJT72981.1 Tgl5p [Saccharomyces cerevisiae YJM248]	164	1e-39	28%
AJT80336.1 Tgl5p [Saccharomyces cerevisiae YJM681]	164	1e-39	28%
XP_717798.2 hypothetical protein CAALFM_C300400CA [Candida alb...	165	1e-39	29%
OLN88514.1 putative triacylglycerol lipase [Colletotrichum chl...	162	1e-39	28%
ORY44386.1 patatin-domain-containing protein [Rhizoclosmatium ...	162	1e-39	30%
OLN96958.1 Lipase 4-like protein 1 [Colletotrichum chlorophyti]	165	1e-39	30%
KGQ99360.1 TAG lipase/steryl ester hydrolase/phospholipase A2/...	165	1e-39	29%
KHC79357.1 TAG lipase/steryl ester hydrolase/phospholipase A2/...	165	1e-39	29%
KZV07970.1 TGL5 [Saccharomyces cerevisiae]	164	1e-39	28%
WP_054588903.1 DUF3336 domain-containing protein [Sphingopyxis...	160	1e-39	30%
XP_026618138.1 hypothetical protein CDV56_108620 [Aspergillus ...	162	1e-39	29%
WP_054724633.1 DUF3336 domain-containing protein [Sphingopyxis...	160	1e-39	30%
KHJ30774.1 putative patatin-like phospholipase [Erysiphe necator]	162	1e-39	28%
KGQ91979.1 TAG lipase/steryl ester hydrolase/phospholipase A2/...	165	1e-39	29%
SCW02196.1 LAFE_0F01090g1_1 [Lachancea fermentati]	165	1e-39	29%
KGR10547.1 TAG lipase/steryl ester hydrolase/phospholipase A2/...	165	1e-39	29%
RKP16652.1 putative esterase of the alpha-beta hydrolase super...	162	1e-39	30%
WP_093510788.1 DUF3336 domain-containing protein [Sphingopyxis...	160	1e-39	30%
RFU36039.1 hypothetical protein B7463_g350 [Scytalidium lignic...	162	1e-39	29%
XP_024689517.1 patatin-like serine hydrolase [Aspergillus camp...	162	1e-39	28%
EJT42300.1 TGL5-like protein [Saccharomyces kudriavzevii IFO 1...	164	1e-39	28%
EPZ35550.1 Triacylglycerol lipase domain-containing protein [R...	162	1e-39	29%
RKF74503.1 putative triacylglycerol lipase [Golovinomyces cich...	162	1e-39	29%
XP_025548455.1 patatin-like serine hydrolase [Aspergillus homo...	162	2e-39	28%
EJS41694.1 stc2p [Saccharomyces arboricola H-6]	164	2e-39	29%
SMR52669.1 unnamed protein product [Zymoseptoria tritici ST99C...	163	2e-39	29%
WP_104320540.1 DUF3336 domain-containing protein [Marinobacter...	160	2e-39	29%
OBT58784.1 hypothetical protein VE04_01152 [Pseudogymnoascus s...	164	2e-39	30%
OMP88451.1 hypothetical protein BK809_0003208 [Diplodia seriata]	163	2e-39	29%
XP_002418985.1 triacylglycerol lipase, putative [Candida dubli...	164	2e-39	28%
KPM34125.1 hypothetical protein AK830_g12450 [Neonectria ditis...	161	2e-39	28%
WP_062177205.1 DUF3336 domain-containing protein [Sphingopyxis...	160	2e-39	30%
PHH84877.1 hypothetical protein CDD83_1242 [Cordyceps sp. RAO-...	162	2e-39	32%
WP_077147415.1 DUF3336 domain-containing protein [Sphingopyxis...	160	2e-39	30%
PBP18654.1 patatin-like phospholipase [Diplocarpon rosae]	161	2e-39	30%
GAM86325.1 hypothetical protein ANO11243_043390 [fungal sp. No...	162	2e-39	28%
KJY00424.1 hypothetical protein TI39_contig329g00018 [Zymosept...	163	2e-39	30%
WP_136550296.1 DUF3336 domain-containing protein [Gammaproteob...	160	2e-39	28%
CRG85621.1 putative triacylglycerol lipase C1450,16c [Talaromy...	161	2e-39	30%
KFH42999.1 triacylglycerol lipase -like protein [Acremonium ch...	161	2e-39	28%
WP_137753856.1 DUF3336 domain-containing protein [Sphingopyxis...	159	2e-39	30%
WP_056346077.1 DUF3336 domain-containing protein [Sphingopyxis...	159	3e-39	29%
WP_041333387.1 MULTISPECIES: DUF3336 domain-containing protein...	159	3e-39	32%
XP_004178223.1 hypothetical protein TBLA_0A09160 [Tetrapisispo...	164	3e-39	30%
PZD07419.1 RssA, esterasealpha-beta hydrolase superfamily [Pyr...	160	3e-39	29%
ELA27130.1 patatin family [Colletotrichum fructicola Nara gc5]	163	3e-39	31%
PJF16621.1 hypothetical protein PSACC_03618 [Paramicrosporidiu...	164	3e-39	29%
ESZ98302.1 hypothetical protein SBOR_1295 [Sclerotinia boreali...	163	3e-39	29%
OAA36834.1 Acyl transferase/acyl hydrolase/lysophospholipase [...	163	3e-39	28%
SMR53886.1 unnamed protein product [Zymoseptoria tritici ST99C...	162	3e-39	29%
WP_133881661.1 DUF3336 domain-containing protein [Panacagrimon...	159	4e-39	29%
WP_043772010.1 DUF3336 domain-containing protein [Algiphilus a...	159	4e-39	29%
XP_008723314.1 hypothetical protein G647_01693 [Cladophialopho...	162	4e-39	28%
XP_024683053.1 putative patatin-like serine hydrolase [Aspergi...	161	4e-39	28%
TQB72401.1 hypothetical protein MPDQ_006888 [Monascus purpureus]	161	4e-39	29%
PMD48506.1 hypothetical protein L207DRAFT_414524 [Hyaloscypha ...	160	4e-39	30%
SPQ18128.1 9d5ca51d-416a-468e-962a-d2e1f22f958d [Thielavia ter...	161	4e-39	28%
WP_009020432.1 DUF3336 domain-containing protein [Luminiphilus...	159	4e-39	31%
WP_148606894.1 DUF3336 domain-containing protein [Marinobacter...	159	4e-39	28%
KJX96689.1 patatin-like serine hydrolase like protein [Zymosep...	160	4e-39	30%
OAJ44896.1 hypothetical protein, variant [Batrachochytrium den...	160	4e-39	30%
PNH31856.1 hypothetical protein BJF96_g4879 [Verticillium dahl...	161	4e-39	27%
WP_011540512.1 DUF3336 domain-containing protein [Sphingopyxis...	159	4e-39	30%
RXG42146.1 hypothetical protein VDGE_08693 [Verticillium dahliae]	160	5e-39	27%
OIW34828.1 patatin-like phospholipase [Coniochaeta ligniaria N...	160	5e-39	28%
CEP08151.1 hypothetical protein [Parasitella parasitica]	159	5e-39	30%
EQB51993.1 patatin-like phospholipase [Colletotrichum gloeospo...	163	5e-39	31%
PNH65083.1 hypothetical protein VD0001_g8615 [Verticillium dah...	160	5e-39	27%
RKP10143.1 acyl transferase/acyl hydrolase/lysophospholipase [...	160	5e-39	30%
KKY18475.1 putative fungal specific transcription factor [Dipl...	163	5e-39	29%
SMR45534.1 unnamed protein product [Zymoseptoria tritici ST99C...	160	5e-39	30%
PBP22064.1 patatin-like phospholipase [Diplocarpon rosae]	160	5e-39	30%
WP_088442424.1 DUF3336 domain-containing protein [Sphingopyxis...	159	6e-39	30%
KXH48070.1 patatin-like phospholipase [Colletotrichum salicis]	160	6e-39	28%
XP_003856824.1 hypothetical protein MYCGRDRAFT_107785 [Zymosep...	160	6e-39	30%
RMY18238.1 hypothetical protein D0867_05468 [Hortaea werneckii]	160	6e-39	29%
SMY20694.1 unnamed protein product [Zymoseptoria tritici ST99C...	160	7e-39	30%
XP_016216427.1 hypothetical protein PV09_02988 [Verruconis gal...	160	7e-39	29%
EOD47232.1 putative patatin-like serine protein [Neofusicoccum...	160	7e-39	30%
TBW58111.1 DUF3336 domain-containing protein [Marinobacter sp....	158	8e-39	28%
OJJ74074.1 hypothetical protein ASPBRDRAFT_41869 [Aspergillus ...	160	8e-39	29%
SMR43374.1 unnamed protein product [Zymoseptoria tritici ST99C...	160	8e-39	30%
KEY83433.1 patatin serine hydrolase [Aspergillus fumigatus var...	160	8e-39	29%
RKF79825.1 putative triacylglycerol lipase [Golovinomyces cich...	160	8e-39	29%
TEA19315.1 putative triacylglycerol lipase [Colletotrichum sidae]	160	8e-39	29%
TDZ74376.1 putative triacylglycerol lipase [Colletotrichum tri...	160	9e-39	29%
PVI03839.1 hypothetical protein DM02DRAFT_669550 [Periconia ma...	160	9e-39	29%
XP_002543206.1 conserved hypothetical protein [Uncinocarpus re...	162	9e-39	29%
SMQ47009.1 unnamed protein product [Zymoseptoria tritici ST99C...	159	9e-39	30%
TDZ27212.1 putative triacylglycerol lipase [Colletotrichum spi...	159	1e-38	29%
GAY02541.1 patatin-like phospholipase, putative [Pythium insid...	160	1e-38	32%
XP_002546707.1 conserved hypothetical protein [Candida tropica...	162	1e-38	28%
XP_024699343.1 hypothetical protein P170DRAFT_514325 [Aspergil...	160	1e-38	29%
PNH37741.1 hypothetical protein VD0004_g9055 [Verticillium dah...	160	1e-38	27%
EQB44617.1 patatin-like phospholipase [Colletotrichum gloeospo...	159	1e-38	28%
TDZ24032.1 putative triacylglycerol lipase [Colletotrichum orb...	159	1e-38	29%
WP_048494537.1 DUF3336 domain-containing protein [Marinobacter...	158	1e-38	29%
MAA65138.1 phospholipase [Alteromonadaceae bacterium]	158	1e-38	29%
PTQ46341.1 hypothetical protein MARPO_0011s0038 [Marchantia po...	162	1e-38	29%
RKF72533.1 putative triacylglycerol lipase [Golovinomyces cich...	159	1e-38	28%
PPJ58954.1 hypothetical protein CBER1_04090 [Cercospora berter...	161	1e-38	28%
XP_024719842.1 hypothetical protein M430DRAFT_104159 [Amorphot...	160	1e-38	29%
GAT29173.1 patatin-like serine hydrolase [Aspergillus luchuensis]	160	1e-38	30%
WP_058801942.1 DUF3336 domain-containing protein [Sphingopyxis...	157	1e-38	29%
WP_116365429.1 DUF3336 domain-containing protein [Parahaliea m...	159	1e-38	31%
SCU77531.1 LADA_0A00936g1_1 [Lachancea dasiensis CBS 10888]	161	1e-38	29%
SMQ50753.1 unnamed protein product [Zymoseptoria tritici ST99C...	160	1e-38	29%
EGE79649.2 triacylglycerol lipase [Blastomyces dermatitidis AT...	159	1e-38	29%
RMY38131.1 hypothetical protein D0866_02814 [Hortaea werneckii]	160	1e-38	29%
RGP61133.1 hypothetical protein FSPOR_10118 [Fusarium sporotri...	162	2e-38	28%
EIE90645.1 hypothetical protein RO3G_15356 [Rhizopus delemar R...	156	2e-38	30%
WP_072899496.1 DUF3336 domain-containing protein [Hydrocarboni...	157	2e-38	30%
OAE27083.1 hypothetical protein AXG93_4278s1020 [Marchantia po...	162	2e-38	29%
KPA18201.1 hypothetical protein MHK_001567 [Candidatus Magneto...	158	2e-38	27%
RMY48931.1 hypothetical protein D0865_07800 [Hortaea werneckii]	159	2e-38	29%
EEQ86853.2 triacylglycerol lipase [Blastomyces dermatitidis ER-3]	159	2e-38	29%
KKK16732.1 putative Patatin-like serine hydrolase [Aspergillus...	159	2e-38	28%
WP_136629433.1 DUF3336 domain-containing protein [Marinobacter...	157	2e-38	29%
PZD41821.1 RssA, esterasealpha-beta hydrolase superfamily [Pyr...	158	2e-38	29%
WP_029653348.1 DUF3336 domain-containing protein [Marinobacter...	157	2e-38	30%
OJZ87962.1 hypothetical protein ASPFODRAFT_58838 [Aspergillus ...	159	2e-38	30%
RMY64544.1 hypothetical protein D0863_09736 [Hortaea werneckii]	159	2e-38	29%
XP_024721529.1 hypothetical protein M430DRAFT_101379 [Amorphot...	159	2e-38	29%
RMY11102.1 hypothetical protein D0867_08184 [Hortaea werneckii]	159	2e-38	29%
WP_023272259.1 DUF3336 domain-containing protein [Acinetobacte...	157	2e-38	33%
XP_020066602.1 patatin-domain-containing protein [Suhomyces ta...	160	2e-38	29%
RMY89000.1 hypothetical protein D0861_04491 [Hortaea werneckii]	159	2e-38	29%
MAH31757.1 patatin [Marinobacter sp.]	157	2e-38	30%
WP_069183516.1 DUF3336 domain-containing protein [Marinobacter...	157	2e-38	29%
RMY59855.1 hypothetical protein D0864_13171 [Hortaea werneckii]	159	2e-38	30%
OTA37256.1 hypothetical protein BTJ68_02751 [Hortaea werneckii...	159	2e-38	29%
PTU22407.1 hypothetical protein P175DRAFT_0452801 [Aspergillus...	158	3e-38	28%
SHH33556.1 NTE family protein [Hydrocarboniphaga daqingensis]	157	3e-38	30%
GAA87555.1 patatin-like serine hydrolase [Aspergillus kawachii...	159	3e-38	30%
PQE25912.1 patatin-like phospholipase protein [Rutstroemia sp....	158	3e-38	30%
XP_001269345.1 Patatin-like serine hydrolase, putative [Asperg...	159	3e-38	28%
WP_008171809.1 DUF3336 domain-containing protein [Marinobacter...	157	3e-38	29%
KKK14480.1 putative Patatin-like serine hydrolase [Aspergillus...	158	3e-38	28%
ORE21447.1 patatin-domain-containing protein [Rhizopus microsp...	155	3e-38	30%
KNE58764.1 hypothetical protein AMAG_04317 [Allomyces macrogyn...	160	3e-38	31%
RMX80656.1 hypothetical protein D0869_07394 [Hortaea werneckii]	159	3e-38	29%
XP_003645929.1 hypothetical protein Ecym_4030 [Eremothecium cy...	160	3e-38	28%
PQE14823.1 patatin-like phospholipase protein [Rutstroemia sp....	158	3e-38	30%
OWZ24037.1 Patatin-like phosphoLipase [Phytophthora megakarya]	160	3e-38	30%
ORE11913.1 hypothetical protein BCV72DRAFT_300573 [Rhizopus mi...	157	3e-38	30%
RMZ13924.1 hypothetical protein D0864_00318 [Hortaea werneckii]	159	3e-38	30%
XP_025558658.1 patatin-like serine hydrolase [Aspergillus vade...	159	3e-38	30%
RMZ09263.1 hypothetical protein D0860_04336 [Hortaea werneckii]	158	3e-38	30%
RMX83572.1 hypothetical protein D0869_05209 [Hortaea werneckii]	158	3e-38	29%
XP_025518740.1 patatin-like serine hydrolase [Aspergillus pipe...	158	3e-38	30%
WP_114900065.1 DUF3336 domain-containing protein [Moraxellacea...	156	4e-38	29%
XP_025544468.1 patatin-like serine hydrolase [Aspergillus cost...	158	4e-38	29%
WP_064226949.1 MULTISPECIES: DUF3336 domain-containing protein...	156	4e-38	29%
PTB93854.1 DUF3336 domain-containing protein [Marinobacter sp....	156	4e-38	29%
XP_025385549.1 hypothetical protein BO83DRAFT_410198 [Aspergil...	159	4e-38	30%
WP_141478082.1 DUF3336 domain-containing protein [Moraxellacea...	156	4e-38	31%
THW68465.1 patatin-domain-containing protein [Aureobasidium pu...	156	4e-38	30%
KOS16892.1 putative triacylglycerol lipase [Escovopsis weberi]	158	4e-38	27%
EWC48755.1 hypothetical protein DRE_00060 [Drechslerella steno...	157	4e-38	27%
THY40558.1 patatin-domain-containing protein [Aureobasidium pu...	156	4e-38	31%
GAQ41341.1 unnamed protein product [Aspergillus niger]	158	4e-38	29%
XP_017988038.1 HEL239Wp [Eremothecium sinecaudum]	160	5e-38	28%
THZ38487.1 patatin-domain-containing protein [Aureobasidium pu...	156	5e-38	30%
WP_008246125.1 DUF3336 domain-containing protein [Zhongshania ...	155	5e-38	30%
OCT54431.1 Lipase 5 [Cladophialophora carrionii]	159	5e-38	28%
WP_106765123.1 DUF3336 domain-containing protein [Marinobacter...	156	5e-38	30%
WP_037553678.1 DUF3336 domain-containing protein [Sphingopyxis...	156	5e-38	29%
RHZ66172.1 hypothetical protein CDV55_106334 [Aspergillus turc...	157	5e-38	28%
RMZ22989.1 hypothetical protein D0859_12974 [Hortaea werneckii]	158	5e-38	29%
WP_113880148.1 DUF3336 domain-containing protein [Marinobacter...	156	6e-38	30%
XP_025454415.1 hypothetical protein BO96DRAFT_412512 [Aspergil...	158	6e-38	30%
TQS36812.1 hypothetical protein Golomagni_02729 [Golovinomyces...	157	6e-38	28%
PMB64155.1 Lipase 4 [Beauveria bassiana]	159	6e-38	31%
OJI90572.1 hypothetical protein ASPTUDRAFT_186390 [Aspergillus...	158	6e-38	29%
WP_127971597.1 DUF3336 domain-containing protein [Hahella sp. ...	156	6e-38	34%
ELA32356.1 patatin-like serine [Colletotrichum fructicola Nara...	157	6e-38	28%
WP_123636065.1 DUF3336 domain-containing protein [Marinobacter...	155	6e-38	26%
ORE04472.1 patatin-domain-containing protein [Rhizopus microsp...	154	6e-38	30%
XP_025399062.1 patatin-like serine hydrolase [Aspergillus hete...	156	7e-38	28%
WP_136173402.1 DUF3336 domain-containing protein [Sphingopyxis...	155	7e-38	30%
WP_011785073.1 DUF3336 domain-containing protein [Marinobacter...	156	7e-38	30%
KIW72110.1 hypothetical protein PV04_00330 [Phialophora americ...	158	7e-38	28%
WP_130072730.1 DUF3336 domain-containing protein [Acinetobacte...	156	7e-38	33%
ERS81526.1 patatin [Marinobacter sp. EVN1]	155	7e-38	30%
SAL96813.1 hypothetical protein [Absidia glauca]	156	7e-38	29%
XP_002480699.1 Patatin-like serine hydrolase, putative [Talaro...	157	7e-38	29%
WP_137434579.1 DUF3336 domain-containing protein [Marinobacter...	155	7e-38	30%
WP_121206597.1 DUF3336 domain-containing protein [Marinobacter...	155	7e-38	30%
ONH69468.1 Lipase 4 [Cyberlindnera fabianii]	159	7e-38	29%
PKP99653.1 DUF3336 domain-containing protein [Alphaproteobacte...	155	8e-38	29%
WP_088828264.1 DUF3336 domain-containing protein [Marinobacter...	155	8e-38	29%
AGO12704.1 AaceriADR231Cp [Saccharomycetaceae sp. 'Ashbya aceri']	159	9e-38	28%
BAP69594.1 lipase 5 [Kluyveromyces marxianus]	159	9e-38	29%
WP_087462718.1 DUF3336 domain-containing protein [Oleiphilus m...	155	9e-38	28%
XP_022673922.1 lipase 5 [Kluyveromyces marxianus DMKU3-1042]	159	9e-38	29%
TLD10101.1 hypothetical protein PgNI_06288 [Pyricularia grisea]	157	9e-38	27%
TMW64494.1 hypothetical protein Poli38472_011374 [Pythium olig...	159	1e-37	28%
XP_003677274.1 hypothetical protein NCAS_0G00340 [Naumovozyma ...	159	1e-37	29%
WP_007186966.1 DUF3336 domain-containing protein [Hydrocarboni...	155	1e-37	30%
SBV31488.1 Patatin [uncultured Sphingopyxis sp.]	155	1e-37	29%
WP_104321538.1 DUF3336 domain-containing protein [Marinobacter...	155	1e-37	29%
WP_031210938.1 MULTISPECIES: DUF3336 domain-containing protein...	155	1e-37	29%
TKA82962.1 hypothetical protein B0A55_01543 [Friedmanniomyces ...	159	1e-37	30%
XP_024666928.1 Lipase 3 [Wickerhamiella sorbophila]	156	1e-37	27%
CDO91865.1 unnamed protein product [Kluyveromyces dobzhanskii ...	158	1e-37	28%
WP_031210534.1 MULTISPECIES: DUF3336 domain-containing protein...	155	1e-37	30%
OAL05925.1 patatin-domain-containing protein [Stagonospora sp....	159	1e-37	29%
ERS12236.1 patatin [Marinobacter sp. EN3]	155	1e-37	30%
RDI85492.1 Serine/threonine-protein kinase [Venturia inaequalis]	156	1e-37	28%
ORZ40019.1 hypothetical protein BCR44DRAFT_115525 [Catenaria a...	154	1e-37	29%
EKG17558.1 Patatin/Phospholipase A2-related protein [Macrophom...	155	1e-37	31%
WP_058816365.1 DUF3336 domain-containing protein [Sphingopyxis...	155	1e-37	29%
SPR00906.1 unnamed protein product [Plasmodiophora brassicae]	158	1e-37	28%
RZR62596.1 hypothetical protein I1G_00006487 [Pochonia chlamyd...	158	1e-37	28%
NP_984327.2 ADR231Cp [Eremothecium gossypii ATCC 10895]	158	1e-37	28%
XP_026602549.1 Uncharacterized protein DSM5745_06229 [Aspergil...	157	1e-37	28%
RMZ10517.1 hypothetical protein D0862_03227 [Hortaea werneckii]	157	2e-37	29%
RCI13552.1 hypothetical protein L249_5609 [Ophiocordyceps poly...	159	2e-37	33%
WP_011396509.1 DUF3336 domain-containing protein [Hahella chej...	155	2e-37	33%
SCV06203.1 LANO_0H24366g1_1 [Lachancea nothofagi CBS 11611]	158	2e-37	29%
KXX82853.1 Lipase 4 [Madurella mycetomatis]	156	2e-37	27%
TKA69008.1 hypothetical protein B0A55_09135 [Friedmanniomyces ...	156	2e-37	30%
RLN63783.1 hypothetical protein BBP00_00003861 [Phytophthora k...	158	2e-37	29%
XP_026587208.1 Lipase 4 [Candida viswanathii]	159	2e-37	28%
MBI48358.1 patatin [Marinobacter sp.]	155	2e-37	29%
XP_029748163.1 hypothetical protein PpBr36_07656 [Pyricularia ...	156	2e-37	26%
HCA13117.1 TPA: DUF3336 domain-containing protein [Marinobacte...	152	2e-37	32%
XP_025426595.1 patatin-like serine hydrolase [Aspergillus sacc...	157	2e-37	31%
BBB13020.1 patatin [Sphingopyxis sp. FD7]	154	2e-37	29%
PKS03581.1 Patatin-like phospholipase domain-containing protei...	156	2e-37	28%
RLN21501.1 hypothetical protein BBI17_004144 [Phytophthora ker...	157	2e-37	29%
XP_006696080.1 hypothetical protein CTHT_0057600 [Chaetomium t...	157	2e-37	27%
WP_120222298.1 DUF3336 domain-containing protein [Sphingopyxis...	154	2e-37	29%
XP_020046682.1 patatin-domain-containing protein [Ascoidea rub...	158	2e-37	28%
ARU57872.1 patatin-like phospholipase [Oleiphilus messinensis]	154	2e-37	27%
WP_005402915.1 DUF3336 domain-containing protein [Acinetobacte...	154	2e-37	33%
XP_011126423.1 hypothetical protein AOL_s00173g379 [Arthrobotr...	158	2e-37	27%
WP_107866649.1 DUF3336 domain-containing protein [Agitococcus ...	154	2e-37	33%
WP_088557168.1 DUF3336 domain-containing protein [Marinobacter...	154	2e-37	29%
RLM01077.1 hypothetical protein CFD26_106315 [Aspergillus turc...	156	2e-37	28%
XP_013311237.1 hypothetical protein PV05_09443 [Exophiala xeno...	157	2e-37	28%
ORY86201.1 putative esterase of the alpha-beta hydrolase super...	154	2e-37	30%
XP_007753838.1 hypothetical protein A1O7_01612 [Cladophialopho...	157	3e-37	28%
OFW42164.1 hypothetical protein A2003_10660 [Acinetobacter sp....	154	3e-37	32%
RMY66785.1 hypothetical protein D0863_08214 [Hortaea werneckii]	156	3e-37	29%
XP_024389737.1 triacylglycerol lipase SDP1-like [Physcomitrell...	158	3e-37	29%
WP_099616180.1 DUF3336 domain-containing protein [Marinobacter...	154	3e-37	27%
EME49201.1 hypothetical protein DOTSEDRAFT_68076 [Dothistroma ...	157	3e-37	30%
ARQ20718.1 sugar-dependent 1 tag lipase [Lobosphaera incisa]	157	3e-37	29%
OQO12671.1 hypothetical protein B0A48_02134 [Rachicladosporium...	158	3e-37	28%
XP_022626993.1 uncharacterized protein LALA0_S01e18140g [Lacha...	157	3e-37	29%
WP_020650636.1 DUF3336 domain-containing protein [Solimonas va...	154	3e-37	29%
WP_095387499.1 DUF3336 domain-containing protein [Sphingopyxis...	154	3e-37	30%
SAM07406.1 hypothetical protein [Absidia glauca]	154	3e-37	29%
WP_135954822.1 DUF3336 domain-containing protein [Marinobacter...	154	3e-37	32%
XP_018043420.1 hypothetical protein CC84DRAFT_1212515 [Parapha...	155	3e-37	29%
OJI97676.1 hypothetical protein ASPVEDRAFT_37100 [Aspergillus ...	155	3e-37	28%
SCU85312.1 LAME_0D00892g1_1 [Lachancea meyersii CBS 8951]	157	3e-37	28%
WP_008284611.1 DUF3336 domain-containing protein [gamma proteo...	154	4e-37	27%
OMJ69750.1 hypothetical protein SteCoe_32454 [Stentor coeruleus]	155	4e-37	32%
OQO25757.1 hypothetical protein B0A51_08669 [Rachicladosporium...	157	4e-37	28%
CEJ59113.1 hypothetical protein PMG11_07749 [Penicillium brasi...	155	4e-37	30%
TKA39364.1 hypothetical protein B0A54_10382 [Friedmanniomyces ...	155	4e-37	29%
XP_002902499.1 patatin-like phospholipase, putative [Phytophth...	156	5e-37	28%
CDR37034.1 CYFA0S01e06634g1_1 [Cyberlindnera fabianii]	157	5e-37	29%
SZF00214.1 unnamed protein product [Blumeria graminis f. sp. h...	155	5e-37	29%
WP_004953257.1 DUF3336 domain-containing protein [Acinetobacte...	154	5e-37	32%
WP_114612924.1 DUF3336 domain-containing protein [Marinobacter...	153	5e-37	32%
XP_016232561.1 hypothetical protein PV08_09622 [Exophiala spin...	155	5e-37	28%
WP_136633355.1 DUF3336 domain-containing protein [Marinobacter...	153	5e-37	29%
WP_039048293.1 DUF3336 domain-containing protein [Acinetobacte...	153	5e-37	32%
HAS77231.1 TPA: DUF3336 domain-containing protein [Marinobacte...	151	5e-37	32%
WP_085680617.1 DUF3336 domain-containing protein [Marinobacter...	153	5e-37	29%
XP_016765167.1 hypothetical protein SEPMUDRAFT_146150 [Sphaeru...	154	6e-37	28%
PPJ53663.1 hypothetical protein CBER1_00892 [Cercospora berter...	155	6e-37	28%
ONH67884.1 Lipase 3 [Cyberlindnera fabianii]	154	7e-37	28%
OTA07446.1 triacylglycerol lipase [Trichoderma parareesei]	154	7e-37	26%
EEH06029.1 triacylglycerol lipase [Histoplasma capsulatum G186AR]	154	7e-37	29%
WP_041654686.1 DUF3336 domain-containing protein [Marinobacter...	153	7e-37	29%
CCG95173.1 conserved hypothetical protein, putative Patatin-li...	152	8e-37	30%
XP_009524483.1 hypothetical protein PHYSODRAFT_299378 [Phytoph...	156	8e-37	28%
WP_062784135.1 DUF3336 domain-containing protein [Marinobacter...	153	8e-37	29%
EER37659.1 triacylglycerol lipase [Histoplasma capsulatum H143]	154	8e-37	29%
WP_123635486.1 DUF3336 domain-containing protein [Marinobacter...	153	8e-37	30%
WP_075194877.1 DUF3336 domain-containing protein [Marinobacter...	152	8e-37	29%
MAB51912.1 phospholipase [Marinobacter sp.]	152	8e-37	28%
HBI80022.1 TPA: DUF3336 domain-containing protein [Marinobacte...	151	9e-37	32%
TVP57783.1 DUF3336 domain-containing protein [Halomonadaceae b...	152	9e-37	29%
KUM62087.1 hypothetical protein ACN42_g4997 [Penicillium freii]	154	9e-37	29%
OAA32579.1 Acyl transferase/acyl hydrolase/lysophospholipase [...	153	9e-37	26%
XP_023458053.1 Patatin-like phospholipase domain-containing pr...	154	9e-37	28%
RKO82974.1 acyl transferase/acyl hydrolase/lysophospholipase [...	149	9e-37	32%
WP_058454525.1 MULTISPECIES: DUF3336 domain-containing protein...	152	9e-37	29%
OQO03734.1 hypothetical protein B0A48_10399 [Rachicladosporium...	156	9e-37	27%
PKS11992.1 hypothetical protein jhhlp_001288 [Lomentospora pro...	154	9e-37	30%
EPE03840.1 patatin-like phospholipase [Ophiostoma piceae UAMH ...	156	1e-36	29%
SCU85595.1 LAFA_0D16600g1_1 [Lachancea sp. CBS 6924]	156	1e-36	29%
OQD63282.1 hypothetical protein PENPOL_c010G02820 [Penicillium...	154	1e-36	29%
XP_026597677.1 Lipase 4 [Candida viswanathii]	156	1e-36	28%
WP_004913183.1 DUF3336 domain-containing protein [Acinetobacte...	152	1e-36	32%
CEP01177.1 hypothetical protein PBRA_008489 [Plasmodiophora br...	155	1e-36	28%
MAM52120.1 patatin [Marinobacter sp.]	152	1e-36	29%
WP_125279545.1 DUF3336 domain-containing protein [Acinetobacte...	152	1e-36	30%
WP_091985583.1 DUF3336 domain-containing protein [Marinobacter...	152	1e-36	29%
PHH70446.1 hypothetical protein CDD80_6006 [Ophiocordyceps cam...	156	1e-36	28%
WP_088822463.1 DUF3336 domain-containing protein [Acinetobacte...	152	1e-36	34%
OXB43232.1 hypothetical protein B1J91_G02365g [[Candida] glabr...	156	1e-36	29%
KTB19576.1 Lipase 4 [[Candida] glabrata]	156	1e-36	29%
EFJ05599.1 hypothetical protein SELMODRAFT_236717 [Selaginella...	155	1e-36	29%
XP_001217122.1 conserved hypothetical protein [Aspergillus ter...	154	1e-36	29%
XP_007672003.1 hypothetical protein BAUCODRAFT_144428 [Baudoin...	154	1e-36	28%
XP_446465.1 uncharacterized protein CAGL0G02365g [[Candida] gl...	156	1e-36	29%
WP_133880897.1 DUF3336 domain-containing protein [Panacagrimon...	152	1e-36	28%
CEP03959.1 hypothetical protein PBRA_009539 [Plasmodiophora br...	155	1e-36	29%
WP_137434471.1 DUF3336 domain-containing protein [Marinobacter...	152	1e-36	31%
WP_112986161.1 DUF3336 domain-containing protein [Acinetobacte...	152	1e-36	32%
TAJ51245.1 DUF3336 domain-containing protein [Sinobacteraceae ...	152	1e-36	28%
WP_042893273.1 DUF3336 domain-containing protein [Acinetobacte...	152	1e-36	32%
XP_024522798.1 triacylglycerol lipase SDP1 isoform X2 [Selagin...	155	1e-36	29%
XP_016764544.1 patatin-domain-containing protein [Sphaerulina ...	155	1e-36	30%
WP_075696313.1 DUF3336 domain-containing protein [Acinetobacte...	152	1e-36	32%
WP_127401333.1 DUF3336 domain-containing protein [Marinobacter...	152	1e-36	29%
WP_092032428.1 DUF3336 domain-containing protein [Marinobacter...	152	1e-36	29%
XP_016636277.1 hypothetical protein Z520_02293 [Fonsecaea mult...	153	2e-36	29%
WP_133211465.1 DUF3336 domain-containing protein [Halieaceae b...	152	2e-36	28%
HBC35953.1 TPA: DUF3336 domain-containing protein [Marinobacte...	152	2e-36	29%
WP_087540222.1 DUF3336 domain-containing protein [Acinetobacte...	152	2e-36	32%
OQE14327.1 hypothetical protein PENFLA_c039G06352 [Penicillium...	153	2e-36	29%
RMZ22001.1 hypothetical protein D0859_13977 [Hortaea werneckii]	154	2e-36	29%
OCL03152.1 hypothetical protein AOQ84DRAFT_381921 [Glonium ste...	153	2e-36	29%
PHQ75591.1 patatin [Marinobacter sp.]	152	2e-36	30%
XP_459553.2 DEHA2E05390p [Debaryomyces hansenii CBS767]	155	2e-36	28%
OQD96324.1 hypothetical protein PENSOL_c016G04108 [Penicillium...	153	2e-36	29%
WP_148607171.1 DUF3336 domain-containing protein [Marinobacter...	152	2e-36	29%
XP_028464678.1 patatin-like phospholipase [Sodiomyces alkalinu...	154	2e-36	25%
OQO23122.1 hypothetical protein B0A51_08652 [Rachicladosporium...	155	2e-36	27%
WP_075195250.1 MULTISPECIES: DUF3336 domain-containing protein...	152	2e-36	30%
WP_034169980.1 DUF3336 domain-containing protein [Acinetobacte...	152	2e-36	30%
WP_014577215.1 MULTISPECIES: DUF3336 domain-containing protein...	152	2e-36	29%
SLM38687.1 patatin-domain-containing protein [Umbilicaria pust...	153	2e-36	28%
BBJ03906.1 hypothetical protein YBY_17550 [Marinobacter hydroc...	152	2e-36	29%
XP_018708624.1 Acyl transferase/acyl hydrolase/lysophospholipa...	155	2e-36	29%
CCA70479.1 related to TGL4-triacylglycerol lipase [Serendipita...	155	2e-36	34%
CRL19900.1 ARF/SAR superfamily [Penicillium camemberti]	153	2e-36	29%
OTA31507.1 hypothetical protein BTJ68_08246 [Hortaea werneckii...	153	2e-36	29%
WP_125298338.1 DUF3336 domain-containing protein [Acinetobacte...	152	2e-36	32%
XP_028494474.1 hypothetical protein D7B24_007371 [Verticillium...	153	2e-36	27%
WP_099616391.1 DUF3336 domain-containing protein [Marinobacter...	151	2e-36	29%
MBB86468.1 hypothetical protein [Xanthomonadales bacterium]	151	2e-36	29%
WP_034706141.1 DUF3336 domain-containing protein [Acinetobacte...	152	2e-36	29%
KGO65111.1 Patatin/Phospholipase A2-like protein [Penicillium ...	153	2e-36	29%
HAP52219.1 TPA: DUF3336 domain-containing protein [Marinobacte...	151	2e-36	29%
TAM12565.1 DUF3336 domain-containing protein [Sinobacteraceae ...	152	2e-36	29%
WP_126812650.1 DUF3336 domain-containing protein [Marinobacter...	151	3e-36	29%
OOQ86230.1 putative Patatin-like serine hydrolase [Penicillium...	152	3e-36	30%
XP_016621195.1 hypothetical protein Z519_04502 [Cladophialopho...	154	3e-36	29%
WP_036207340.1 DUF3336 domain-containing protein [Marinobacter...	151	3e-36	29%
RLV91012.1 Lipase 4 [Spathaspora sp. JA1]	155	3e-36	28%
XP_008719157.1 hypothetical protein HMPREF1541_06605 [Cyphello...	154	3e-36	28%
EJY87638.1 hypothetical protein OXYTRI_01415 [Oxytricha trifal...	154	3e-36	28%
WP_036205459.1 MULTISPECIES: DUF3336 domain-containing protein...	151	3e-36	30%
EFJ16352.1 hypothetical protein SELMODRAFT_116556 [Selaginella...	154	3e-36	29%
WP_061331116.1 DUF3336 domain-containing protein [Marinobacter...	151	3e-36	29%
TID30359.1 hypothetical protein CANINC_001061 [[Candida] incon...	153	3e-36	28%
HCL58721.1 TPA: DUF3336 domain-containing protein [Acinetobact...	151	3e-36	30%
XP_007746969.1 hypothetical protein A1O5_08195 [Cladophialopho...	152	3e-36	29%
XP_016262507.1 hypothetical protein PV06_05853 [Exophiala olig...	153	3e-36	28%
OAL50380.1 hypothetical protein IQ07DRAFT_587050 [Pyrenochaeta...	152	3e-36	29%
XP_022584058.1 hypothetical protein ASPZODRAFT_88761 [Penicill...	152	3e-36	29%
KIW70511.1 hypothetical protein PV04_02773 [Phialophora americ...	152	3e-36	27%
XP_024522797.1 triacylglycerol lipase SDP1 isoform X1 [Selagin...	154	3e-36	29%
XP_007751010.1 hypothetical protein A1O5_12251 [Cladophialopho...	154	3e-36	29%
XP_001031401.2 patatin family phospholipase [Tetrahymena therm...	152	3e-36	30%
RMX64204.1 hypothetical protein DD238_006015 [Peronospora effusa]	154	3e-36	28%
XP_016597745.1 Acyl transferase/acyl hydrolase/lysophospholipa...	152	3e-36	28%
NP_588315.2 putative triacylglycerol lipase [Schizosaccharomyc...	152	4e-36	28%
XP_002560589.1 Pc16g02170 [Penicillium rubens Wisconsin 54-1255]	152	4e-36	29%
WP_036197488.1 DUF3336 domain-containing protein [Marinobacter...	151	4e-36	31%
WP_085680520.1 DUF3336 domain-containing protein [Marinobacter...	151	4e-36	30%
XP_024543277.1 triacylglycerol lipase SDP1 isoform X1 [Selagin...	154	4e-36	29%
RBP49729.1 NTE family protein [Arenicella xantha]	151	4e-36	29%
WP_113954731.1 DUF3336 domain-containing protein [Arenicella x...	151	4e-36	29%
EPS31833.1 hypothetical protein PDE_06791 [Penicillium oxalicu...	152	4e-36	29%
XP_001544935.1 predicted protein [Histoplasma capsulatum NAm1]	152	4e-36	29%
MBE96982.1 patatin [Marinobacter sp.]	150	5e-36	30%
SFF44426.1 NTE family protein [Fontimonas thermophila]	150	5e-36	29%
WP_004782421.1 DUF3336 domain-containing protein [Acinetobacte...	150	5e-36	29%
WP_038342486.1 DUF3336 domain-containing protein [Acinetobacte...	150	5e-36	34%
XP_024380797.1 triacylglycerol lipase SDP1-like [Physcomitrell...	154	5e-36	30%
WP_005235109.1 DUF3336 domain-containing protein [Acinetobacte...	150	5e-36	30%
RAL48654.1 hypothetical protein DM860_000974 [Cuscuta australis]	154	5e-36	29%
MAK48918.1 patatin [Marinobacter sp.]	150	5e-36	29%
KOS39302.1 hypothetical protein ACN38_g9866 [Penicillium nordi...	152	5e-36	29%
OQE84057.1 hypothetical protein PENNAL_c0029G05639 [Penicilliu...	152	5e-36	28%
RPH96322.1 DUF3336 domain-containing protein [Xanthomonadales ...	150	6e-36	30%
HCW91637.1 TPA: DUF3336 domain-containing protein [Marinobacte...	150	6e-36	29%
KKZ65738.1 hypothetical protein EMCG_08442 [Emmonsia crescens ...	152	6e-36	29%
TDH72697.1 hypothetical protein CCR75_006043 [Bremia lactucae]	153	6e-36	27%
XP_014535141.1 Patatin-like serine hydrolase, putative [Penici...	152	6e-36	28%
WP_138436271.1 DUF3336 domain-containing protein [Marinobacter...	150	6e-36	29%
WP_007152135.1 DUF3336 domain-containing protein [Marinobacter...	150	6e-36	28%
MBE94229.1 phospholipase [Marinobacter sp.]	150	6e-36	28%
KKA27244.1 hypothetical protein TD95_003177 [Thielaviopsis pun...	150	7e-36	27%
XP_003958572.1 hypothetical protein KAFR_0H00280 [Kazachstania...	154	7e-36	29%
WP_104426258.1 DUF3336 domain-containing protein [Acinetobacte...	150	7e-36	29%
AMU93666.1 patatin [Sphingopyxis terrae subsp. terrae NBRC 15098]	150	7e-36	30%
TQR66373.1 DUF3336 domain-containing protein [Acinetobacter lw...	148	8e-36	31%
XP_013286652.1 hypothetical protein Z517_02087 [Fonsecaea pedr...	152	8e-36	28%
ODV94765.1 hypothetical protein PACTADRAFT_44295 [Pachysolen t...	150	8e-36	30%
WP_029919826.1 DUF3336 domain-containing protein [Nevskia soli]	150	8e-36	29%
CCG84138.1 protein of unknown function [Taphrina deformans PYC...	151	8e-36	29%
WP_130802656.1 DUF3336 domain-containing protein [Acinetobacte...	150	9e-36	31%
WP_058089683.1 DUF3336 domain-containing protein [Marinobacter...	150	9e-36	29%
XP_001645729.1 hypothetical protein Kpol_1043p61 [Vanderwaltoz...	153	9e-36	29%
VVB05962.1 unnamed protein product [Arabis nemorensis]	153	9e-36	29%
XP_016644120.1 Patatin-like phospholipase [Scedosporium apiosp...	150	9e-36	29%
WP_111861091.1 DUF3336 domain-containing protein [Acinetobacte...	150	9e-36	32%
XP_016616658.1 hypothetical protein Z519_09419 [Cladophialopho...	150	1e-35	29%
PID42162.1 patatin [Proteobacteria bacterium]	150	1e-35	29%
WP_091532758.1 DUF3336 domain-containing protein [Fontimonas t...	150	1e-35	29%
TPX75077.1 hypothetical protein CcCBS67573_g03648 [Chytriomyce...	152	1e-35	29%
XP_014169434.1 lipid acyl hydrolase [Grosmannia clavigera kw1407]	154	1e-35	27%
PGH19127.1 hypothetical protein AJ80_04205 [Polytolypa hystric...	150	1e-35	27%
XP_022513963.1 hypothetical protein AYO21_03746 [Fonsecaea mon...	150	1e-35	28%
OWM85452.1 hypothetical protein CDL15_Pgr019076 [Punica granatum]	153	1e-35	30%
KUL86569.1 hypothetical protein ZTR_04209 [Talaromyces verrucu...	151	1e-35	29%
KZZ15642.1 patatin [Oleiphilus sp. HI0080]	149	1e-35	32%
XP_022509694.1 hypothetical protein AYO21_07985 [Fonsecaea mon...	152	1e-35	28%
WP_082863314.1 DUF3336 domain-containing protein [Oleiphilus s...	148	1e-35	32%
TKX23851.1 triacylglycerol lipase-like protein [Elsinoe austra...	151	1e-35	29%
XP_013274677.1 hypothetical protein Z518_02194 [Rhinocladiella...	151	1e-35	29%
SMN22297.1 similar to Saccharomyces cerevisiae YOR081C TGL5 Bi...	153	1e-35	29%
WP_007152581.1 DUF3336 domain-containing protein [Marinobacter...	149	1e-35	30%
GAQ10999.1 probable triacylglycerol lipase C1450.16c [Aspergil...	150	1e-35	27%
ESS32312.1 phospholipase, patatin family protein [Toxoplasma g...	153	1e-35	29%
WP_099613342.1 DUF3336 domain-containing protein [Marinobacter...	149	1e-35	33%
WP_004579068.1 DUF3336 domain-containing protein [Marinobacter...	149	1e-35	30%
WP_058812494.1 DUF3336 domain-containing protein [Sphingopyxis...	149	1e-35	30%
EPS35359.1 hypothetical protein H072_11304 [Dactylellina hapto...	151	1e-35	27%
XP_008897351.1 hypothetical protein PPTG_05525 [Phytophthora p...	151	1e-35	27%
XP_003679572.1 hypothetical protein TDEL_0B02320 [Torulaspora ...	152	2e-35	30%
PJF19595.1 Tgl5p [Paramicrosporidium saccamoebae]	147	2e-35	33%
XP_024581204.1 triacylglycerol lipase [Plasmopara halstedii]	151	2e-35	30%
TLD25141.1 hypothetical protein PspLS_05513 [Pyricularia sp. C...	150	2e-35	27%
WP_005262041.1 MULTISPECIES: DUF3336 domain-containing protein...	149	2e-35	29%
EPR61927.1 phospholipase, patatin family protein [Toxoplasma g...	153	2e-35	29%
OCK86437.1 hypothetical protein K432DRAFT_376752 [Lepidopterel...	150	2e-35	29%
EGZ77309.1 hypothetical protein NEUTE2DRAFT_78641 [Neurospora ...	151	2e-35	28%
WP_005104477.1 DUF3336 domain-containing protein [Acinetobacte...	149	2e-35	29%
WP_065992084.1 DUF3336 domain-containing protein [Acinetobacte...	149	2e-35	32%
MAO12287.1 patatin [Marinobacter sp.]	149	2e-35	29%
XP_022504912.1 hypothetical protein AYO20_00812 [Fonsecaea nub...	150	2e-35	28%
XP_016260582.1 hypothetical protein PV06_07569 [Exophiala olig...	150	2e-35	29%
XP_009856126.1 hypothetical protein NEUTE1DRAFT_72136 [Neurosp...	151	2e-35	28%
CCE31356.1 uncharacterized protein CPUR_05208 [Claviceps purpu...	150	2e-35	29%
XP_003709974.1 hypothetical protein MGG_16286 [Pyricularia ory...	150	2e-35	25%
QBZ54640.1 hypothetical protein PoMZ_10347 [Pyricularia oryzae]	150	2e-35	25%
PFH57912.1 hypothetical protein XA68_14418 [Ophiocordyceps uni...	152	2e-35	30%
WP_086456244.1 DUF3336 domain-containing protein [Sphingopyxis...	149	2e-35	30%
RDA86495.1 hypothetical protein CP532_2000 [Ophiocordyceps sp....	152	2e-35	28%
WP_003038843.1 DUF3336 domain-containing protein [Sphingopyxis...	149	2e-35	30%
XP_013285314.1 hypothetical protein Z517_04531 [Fonsecaea pedr...	149	2e-35	29%
WP_111656204.1 DUF3336 domain-containing protein [Alcanivorax ...	149	3e-35	26%
WP_106695673.1 DUF3336 domain-containing protein [Marinobacter...	149	3e-35	29%
WP_064095870.1 DUF3336 domain-containing protein [Acinetobacte...	149	3e-35	29%
ETL80975.1 hypothetical protein L917_18585 [Phytophthora paras...	151	3e-35	27%
XP_007737126.1 hypothetical protein A1O3_08840 [Capronia epimy...	150	3e-35	30%
XP_020120413.1 hypothetical protein UA08_04319 [Talaromyces at...	149	3e-35	29%
XP_003869621.1 patatin-like phospholipase [Candida orthopsilos...	151	3e-35	26%
ETL27758.1 hypothetical protein L916_18762 [Phytophthora paras...	151	3e-35	27%
ETK74328.1 hypothetical protein L915_18867 [Phytophthora paras...	151	3e-35	27%
KFA46647.1 hypothetical protein S40293_09620 [Stachybotrys cha...	149	3e-35	27%
XP_009587944.1 PREDICTED: triacylglycerol lipase SDP1-like [Ni...	152	3e-35	28%
WP_005246731.1 MULTISPECIES: DUF3336 domain-containing protein...	149	3e-35	29%
RKP01572.1 hypothetical protein CXG81DRAFT_5683 [Caulochytrium...	147	3e-35	30%
KEY65618.1 hypothetical protein S7711_09619 [Stachybotrys char...	149	3e-35	27%
XP_018689505.1 hypothetical protein AYL99_09317 [Fonsecaea ere...	149	3e-35	29%
TSH78544.1 DUF3336 domain-containing protein [Acinetobacter lw...	148	3e-35	31%
WP_048494754.1 DUF3336 domain-containing protein [Marinobacter...	148	3e-35	28%
WP_097461608.1 DUF3336 domain-containing protein [Mangrovitale...	148	3e-35	33%
WP_005171529.1 DUF3336 domain-containing protein [Acinetobacte...	148	3e-35	29%
XP_018635877.1 phospholipase, patatin family protein [Toxoplas...	152	3e-35	29%
OCK97662.1 hypothetical protein K441DRAFT_605607 [Cenococcum g...	149	3e-35	29%
WP_106000878.1 DUF3336 domain-containing protein [Sphingopyxis...	148	4e-35	30%
TKA35991.1 hypothetical protein B0A54_12215 [Friedmanniomyces ...	151	4e-35	29%
WP_064101782.1 MULTISPECIES: DUF3336 domain-containing protein...	148	4e-35	29%
XP_016543813.1 PREDICTED: triacylglycerol lipase SDP1-like [Ca...	151	4e-35	29%
PIM03722.1 phospholipase, patatin family protein [Toxoplasma g...	152	4e-35	29%
MBV70881.1 hypothetical protein [Myxococcales bacterium]	148	4e-35	30%
PSK37404.1 hypothetical protein B9Z65_2146 [Elsinoe australis]	149	4e-35	29%
WP_068463892.1 DUF3336 domain-containing protein [Oleiphilus s...	148	4e-35	32%
KEP67265.1 phospholipase, patatin family protein [Hammondia ha...	152	4e-35	29%
XP_013024284.1 triacylglycerol lipase [Schizosaccharomyces cry...	148	4e-35	31%
WP_108018672.1 MULTISPECIES: DUF3336 domain-containing protein...	148	4e-35	29%
ORY15605.1 hypothetical protein BCR34DRAFT_558673 [Clohesyomyc...	149	4e-35	30%
ELQ61119.1 lipase 5 [Pyricularia oryzae P131]	150	4e-35	25%
WP_096781678.1 DUF3336 domain-containing protein [Marinobacter...	148	4e-35	28%
PHT37210.1 Triacylglycerol lipase SDP1L [Capsicum baccatum]	151	4e-35	29%
XP_003673272.1 hypothetical protein NCAS_0A03250 [Naumovozyma ...	151	4e-35	30%
WP_087462268.1 DUF3336 domain-containing protein [Oleiphilus m...	148	4e-35	31%
WP_117617256.1 DUF3336 domain-containing protein [Marinobacter...	148	4e-35	28%
XP_008728315.1 hypothetical protein G647_05767 [Cladophialopho...	149	4e-35	28%
WP_106673056.1 DUF3336 domain-containing protein [Marinobacter...	148	5e-35	29%
WP_100358062.1 MULTISPECIES: DUF3336 domain-containing protein...	148	5e-35	30%
SMN17902.1 similar to Saccharomyces cerevisiae YOR081C TGL5 Bi...	151	5e-35	28%
XP_006682409.1 hypothetical protein BATDEDRAFT_28112 [Batracho...	150	5e-35	26%
XP_006671437.1 Patatin-like serine hydrolase, putative [Cordyc...	149	5e-35	25%
CCE83779.1 Piso0_004366 [Millerozyma farinosa CBS 7064]	151	5e-35	27%
ETI33965.1 hypothetical protein F443_19448 [Phytophthora paras...	150	5e-35	27%
ETP03857.1 hypothetical protein F441_19265 [Phytophthora paras...	150	5e-35	27%
ATY59261.1 Patatin-like serine [Cordyceps militaris]	149	5e-35	26%
ETO62764.1 hypothetical protein F444_19399 [Phytophthora paras...	150	5e-35	27%
XP_030452879.1 triacylglycerol lipase SDP1-like [Syzygium oleo...	151	5e-35	29%
WP_074382960.1 MULTISPECIES: DUF3336 domain-containing protein...	148	5e-35	29%
MAY27236.1 hypothetical protein [Polycyclovorans sp.]	148	5e-35	29%
XP_009768786.1 PREDICTED: triacylglycerol lipase SDP1-like [Ni...	151	5e-35	28%
WP_085942887.1 DUF3336 domain-containing protein [Hahella gang...	147	6e-35	29%
OWB61498.1 hypothetical protein B5S29_g2390 [[Candida] boidinii]	151	6e-35	26%
OWB55359.1 hypothetical protein B5S28_g1231 [[Candida] boidinii]	151	6e-35	26%
CCE44080.1 hypothetical protein CPAR2_503050 [Candida parapsil...	150	6e-35	26%
WP_092023875.1 DUF3336 domain-containing protein [Marinobacter...	147	6e-35	31%
MBL84355.1 patatin [Marinobacter sp.]	147	6e-35	29%
WP_067729396.1 DUF3336 domain-containing protein [Acinetobacte...	148	6e-35	31%
WP_005107285.1 DUF3336 domain-containing protein [Acinetobacte...	147	6e-35	29%
WP_096275674.1 MULTISPECIES: DUF3336 domain-containing protein...	147	6e-35	28%
WP_100355076.1 DUF3336 domain-containing protein [Acinetobacte...	147	6e-35	30%
RKO98149.1 putative esterase of the alpha-beta hydrolase super...	148	6e-35	27%
XP_007729521.1 hypothetical protein A1O3_01183 [Capronia epimy...	148	6e-35	30%
EEY90015.1 phospholipase, patatin family [Acinetobacter lwoffi...	147	6e-35	29%
RDC52003.1 DUF3336 domain-containing protein [Acinetobacter sp...	147	6e-35	29%
XP_002498611.1 uncharacterized protein ZYRO0G14520g [Zygosacch...	150	7e-35	29%
NP_191273.1 sugar-dependent 1-like protein [Arabidopsis thaliana]	150	7e-35	29%
CRK16921.1 hypothetical protein BN1723_011151 [Verticillium lo...	151	7e-35	27%
XP_006292243.1 triacylglycerol lipase SDP1L [Capsella rubella]	150	7e-35	28%
XP_016451665.1 PREDICTED: triacylglycerol lipase SDP1-like iso...	150	7e-35	28%
XP_964502.3 triacylglycerol lipase [Neurospora crassa OR74A]	149	7e-35	28%
WP_144776684.1 DUF3336 domain-containing protein [Marinobacter...	147	7e-35	29%
WP_004729932.1 DUF3336 domain-containing protein [Acinetobacte...	147	7e-35	29%
XP_011075385.1 triacylglycerol lipase SDP1 [Sesamum indicum]	150	7e-35	29%
WP_138441534.1 DUF3336 domain-containing protein [Marinobacter...	147	7e-35	29%
KUF76319.1 Patatin phospholipase domain-containing protein [Ph...	150	7e-35	27%
TCM67273.1 NTE family protein [Acinetobacter calcoaceticus]	147	8e-35	30%
WP_052378770.1 DUF3336 domain-containing protein [Polycyclovor...	147	8e-35	29%
OAP01746.1 SDP1-like protein [Arabidopsis thaliana]	150	8e-35	29%
OCT50216.1 Patatin-like serine hydrolase [Cladophialophora car...	148	8e-35	28%
XP_029753500.1 hypothetical protein PpBr36_02759 [Pyricularia ...	150	8e-35	29%
WP_005251456.1 MULTISPECIES: DUF3336 domain-containing protein...	147	8e-35	29%
KUF93511.1 hypothetical protein AM588_10008053 [Phytophthora n...	150	8e-35	27%
XP_013314525.1 hypothetical protein PV05_06348 [Exophiala xeno...	148	8e-35	28%
RLA56608.1 DUF3336 domain-containing protein [Gammaproteobacte...	147	8e-35	28%
CCI39467.1 unnamed protein product [Albugo candida]	149	8e-35	28%
WP_070973561.1 DUF3336 domain-containing protein [Marinobacter...	147	9e-35	29%
WP_062769876.1 DUF3336 domain-containing protein [Sphingopyxis...	147	9e-35	29%
GBG86370.1 hypothetical protein CBR_g41365 [Chara braunii]	150	1e-34	30%
XP_004989690.1 hypothetical protein PTSG_09434 [Salpingoeca ro...	150	1e-34	30%
OWB77858.1 hypothetical protein B5S32_g2038 [[Candida] boidinii]	150	1e-34	26%
KPQ01414.1 NTE family protein [Marinobacter sp. HL-58]	147	1e-34	29%
CEP07616.1 hypothetical protein [Parasitella parasitica]	150	1e-34	26%
OGQ96706.1 hypothetical protein A2284_11925 [Deltaproteobacter...	147	1e-34	29%
WP_032874166.1 DUF3336 domain-containing protein [Acinetobacte...	147	1e-34	29%
KKY13240.1 putative patatin family [Diplodia seriata]	144	1e-34	34%
WP_083562964.1 DUF3336 domain-containing protein [Oceanococcus...	147	1e-34	29%
WP_027832166.1 DUF3336 domain-containing protein [Marinobacter...	147	1e-34	29%
XP_002878133.1 triacylglycerol lipase SDP1L [Arabidopsis lyrat...	150	1e-34	29%
EJK76491.1 hypothetical protein THAOC_01748 [Thalassiosira oce...	150	1e-34	26%
KXG51634.1 Acyl transferase/acyl hydrolase/lysophospholipase [...	148	1e-34	29%
XP_003625056.1 triacylglycerol lipase SDP1 [Medicago truncatula]	150	1e-34	29%
OZG73498.1 patatin [Hahella sp. CCB-MM4]	147	1e-34	29%
OUS26831.1 hypothetical protein A9Q99_16575 [Gammaproteobacter...	147	1e-34	29%
OKP01414.1 hypothetical protein PENSUB_7404 [Penicillium subru...	148	1e-34	29%
XP_002625871.1 triacylglycerol lipase [Blastomyces gilchristii...	148	1e-34	28%
WP_022976544.1 DUF3336 domain-containing protein [Nevskia ramosa]	147	1e-34	28%
HCR80693.1 TPA: DUF3336 domain-containing protein [Alcanivorax...	144	1e-34	30%
WP_094707547.1 DUF3336 domain-containing protein [Hahella sp. ...	146	1e-34	29%
WP_044385783.1 DUF3336 domain-containing protein [Marinobacter...	146	1e-34	29%
KFX44740.1 putative triacylglycerol lipase [Talaromyces marnef...	148	2e-34	30%
PGH03875.1 TAG lipase/lysophosphatidylethanolamine acyltransfe...	148	2e-34	28%
WP_091999368.1 DUF3336 domain-containing protein [Marinobacter...	146	2e-34	29%
TXH05791.1 DUF3336 domain-containing protein [Sinobacteraceae ...	146	2e-34	29%
PVF96499.1 patatin-domain-containing protein [Serendipita verm...	149	2e-34	33%
XP_016487822.1 PREDICTED: triacylglycerol lipase SDP1-like [Ni...	149	2e-34	28%
XP_019015490.1 hypothetical protein PICMEDRAFT_19674 [Pichia m...	146	2e-34	27%
ONH77074.1 Lipase 4 [Pichia kudriavzevii]	149	2e-34	27%
RVX72310.1 hypothetical protein B0A52_04515 [Exophiala mesophila]	149	2e-34	29%
XP_010427580.1 PREDICTED: triacylglycerol lipase SDP1L-like [C...	149	2e-34	29%
TPX24435.1 hypothetical protein DIZ76_013782 [Coccidioides imm...	144	2e-34	33%
ENW24135.1 hypothetical protein F925_01827 [Acinetobacter lwof...	146	2e-34	29%
OWB85977.1 hypothetical protein B5S33_g4655 [[Candida] boidinii]	150	2e-34	26%
RAO65331.1 hypothetical protein BHQ10_001343 [Talaromyces ames...	147	2e-34	29%
WP_032866551.1 MULTISPECIES: DUF3336 domain-containing protein...	146	2e-34	31%
XP_003670559.1 hypothetical protein NDAI_0E04990 [Naumovozyma ...	149	2e-34	29%
WP_072677403.1 DUF3336 domain-containing protein [Marinobacter...	146	2e-34	29%
GAQ81455.1 Triacylglycerol lipase [Klebsormidium nitens]	149	2e-34	29%
XP_021623520.1 triacylglycerol lipase SDP1-like [Manihot escul...	149	2e-34	28%
WP_068510686.1 MULTISPECIES: DUF3336 domain-containing protein...	146	2e-34	29%
WP_004646622.1 MULTISPECIES: DUF3336 domain-containing protein...	146	2e-34	29%
OUM54457.1 hypothetical protein BVG19_g3850 [[Candida] boidinii]	149	2e-34	26%
TKA68918.1 hypothetical protein B0A49_05894 [Cryomyces minteri]	147	3e-34	30%
XP_018221118.1 TGL4-like protein [Saccharomyces eubayanus]	149	3e-34	29%
RSH93462.1 hypothetical protein EHS25_007818 [Saitozyma podzol...	149	3e-34	27%
OWB67425.1 hypothetical protein B5S30_g2786 [[Candida] boidinii]	149	3e-34	26%
XP_011078931.1 triacylglycerol lipase SDP1 [Sesamum indicum]	149	3e-34	29%
XP_016254992.1 hypothetical protein PV07_01532 [Cladophialopho...	146	3e-34	29%
WP_005287325.1 MULTISPECIES: DUF3336 domain-containing protein...	146	3e-34	29%
OWM78917.1 hypothetical protein CDL15_Pgr003088 [Punica granatum]	149	3e-34	28%
XP_451336.1 uncharacterized protein KLLA0_A07557g [Kluyveromyc...	149	3e-34	31%
WP_139852391.1 DUF3336 domain-containing protein [Acinetobacte...	146	3e-34	31%
XP_010504636.1 PREDICTED: triacylglycerol lipase SDP1L [Cameli...	149	3e-34	29%
KFA70429.1 hypothetical protein S40285_00623 [Stachybotrys chl...	147	3e-34	27%
CRK43204.1 hypothetical protein BN1723_019145 [Verticillium lo...	141	3e-34	33%
AJS53282.1 Tgl4p [Saccharomyces cerevisiae YJM1447]	149	3e-34	28%
XP_010312095.1 triacylglycerol lipase SDP1-like [Solanum lycop...	149	3e-34	28%
XP_010516322.1 PREDICTED: triacylglycerol lipase SDP1L-like is...	149	3e-34	29%
GAV55975.1 hypothetical protein ZYGR_0AZ01470 [Zygosaccharomyc...	149	3e-34	28%
WP_045792949.1 DUF3336 domain-containing protein [Acinetobacte...	145	3e-34	32%
WP_099339459.1 DUF3336 domain-containing protein [Acinetobacte...	145	3e-34	31%
HBC33448.1 TPA: DUF3336 domain-containing protein [Marinobacte...	141	3e-34	31%
WP_071850335.1 DUF3336 domain-containing protein [Acinetobacte...	145	3e-34	29%
WP_123212663.1 DUF3336 domain-containing protein [Sinobacterac...	145	3e-34	28%
PHT71470.1 Triacylglycerol lipase SDP1L [Capsicum annuum]	148	4e-34	28%
XP_022483379.1 hypothetical protein PENARI_c035G10079 [Penicil...	147	4e-34	29%
WP_067185871.1 DUF3336 domain-containing protein [Sphingopyxis...	145	4e-34	28%
GAM41244.1 hypothetical protein TCE0_042f14231 [Talaromyces ce...	149	4e-34	30%
XP_001527475.1 conserved hypothetical protein [Lodderomyces el...	149	4e-34	27%
TMW86546.1 hypothetical protein EJD97_021241 [Solanum chilense]	148	4e-34	28%
CDM30063.1 Acyl transferase/acyl hydrolase/lysophospholipase [...	147	4e-34	28%
WP_067111795.1 DUF3336 domain-containing protein [Sphingopyxis...	145	4e-34	28%
XP_013684745.1 triacylglycerol lipase SDP1L-like isoform X1 [B...	148	4e-34	30%
OWB72581.1 hypothetical protein B5S31_g2298 [[Candida] boidinii]	149	4e-34	26%
WP_028009066.1 DUF3336 domain-containing protein [Solimonas fl...	145	4e-34	28%
OZC37203.1 patatin [Marinobacter vinifirmus]	145	4e-34	30%
XP_001791320.1 hypothetical protein SNOG_00639 [Parastagonospo...	147	4e-34	32%
WP_005231417.1 DUF3336 domain-containing protein [Acinetobacte...	145	4e-34	29%
XP_015089606.1 triacylglycerol lipase SDP1-like [Solanum penne...	148	4e-34	28%
WP_022989022.1 MULTISPECIES: DUF3336 domain-containing protein...	145	5e-34	32%
XP_016225864.1 hypothetical protein PV10_02072 [Exophiala meso...	147	5e-34	29%
XP_022568746.1 triacylglycerol lipase SDP1L-like isoform X2 [B...	148	5e-34	30%
CCA19933.1 patatinlike phospholipase putative [Albugo laibachi...	147	5e-34	28%
VDB98737.1 unnamed protein product [Peniophora sp. CBMAI 1063]	148	5e-34	33%
XP_021281755.1 triacylglycerol lipase SDP1-like [Herrania umbr...	148	5e-34	29%
XP_007921385.1 hypothetical protein MYCFIDRAFT_159511 [Pseudoc...	147	5e-34	27%
WP_087537145.1 DUF3336 domain-containing protein [Acinetobacte...	145	6e-34	32%
WP_134035788.1 DUF3336 domain-containing protein [Marinobacter...	144	6e-34	28%
XP_017977233.1 PREDICTED: triacylglycerol lipase SDP1 [Theobro...	148	6e-34	29%
KIM19965.1 hypothetical protein M408DRAFT_30776 [Serendipita v...	148	6e-34	33%
QBZ58639.1 hypothetical protein PoMZ_03596 [Pyricularia oryzae]	147	6e-34	28%
PIE38920.1 patatin [Gammaproteobacteria bacterium]	144	7e-34	29%
XP_004493431.1 triacylglycerol lipase SDP1 [Cicer arietinum]	147	7e-34	30%
WP_076724121.1 DUF3336 domain-containing protein [Marinobacter...	144	7e-34	34%
WP_068974342.1 MULTISPECIES: DUF3336 domain-containing protein...	145	7e-34	29%
XP_018993641.1 patatin-like phospholipase domain-containing pr...	148	7e-34	33%
WP_116727157.1 DUF3336 domain-containing protein [Serratia sp....	144	7e-34	32%
ABG79933.1 triacylglycerol lipase [Pyricularia grisea]	148	7e-34	29%
XP_003711767.1 patatin family phospholipase [Pyricularia oryza...	147	8e-34	29%
OCF39540.1 patatin-like phospholipase domain-containing protei...	147	8e-34	33%
WP_066051473.1 DUF3336 domain-containing protein [Halioglobus ...	144	8e-34	29%
ELQ40904.1 lipase 4 [Pyricularia oryzae Y34]	147	8e-34	29%
KFG57318.1 phospholipase, patatin family protein [Toxoplasma g...	147	8e-34	30%
ODN95626.1 patatin-like phospholipase domain-containing protei...	147	8e-34	32%
KIO25184.1 hypothetical protein M407DRAFT_25511 [Tulasnella ca...	147	8e-34	31%
WP_088308662.1 DUF3336 domain-containing protein [Novosphingob...	144	9e-34	30%
KFG31176.1 phospholipase, patatin family protein [Toxoplasma g...	147	9e-34	30%
ODN91071.1 patatin-like phospholipase domain-containing protei...	147	9e-34	32%
RYR51901.1 hypothetical protein Ahy_A06g026852 [Arachis hypogaea]	147	9e-34	29%
XP_027936513.1 triacylglycerol lipase SDP1-like [Vigna unguicu...	147	9e-34	29%
WP_036128822.1 DUF3336 domain-containing protein [Marinobacter...	144	9e-34	33%
XP_006402902.1 triacylglycerol lipase SDP1L [Eutrema salsugineum]	147	9e-34	28%
OCF35141.1 patatin-like phospholipase domain-containing protei...	147	1e-33	33%
WP_131313229.1 DUF3336 domain-containing protein [Acinetobacte...	144	1e-33	32%
GAV29326.1 hypothetical protein PMKS-002808 [Pichia membranifa...	146	1e-33	26%
KLJ12742.1 hypothetical protein EMPG_09478 [Blastomyces silverae]	145	1e-33	28%
XP_010277612.1 PREDICTED: triacylglycerol lipase SDP1-like [Ne...	147	1e-33	29%
OAV97546.1 hypothetical protein PTTG_25991 [Puccinia triticina...	147	1e-33	34%
WP_076076759.1 MULTISPECIES: DUF3336 domain-containing protein...	144	1e-33	29%
QCE05400.1 TAG lipase/ steryl ester hydrolase/ phospholipase A...	147	1e-33	29%
XP_010056440.1 PREDICTED: triacylglycerol lipase SDP1 [Eucalyp...	147	1e-33	29%
PHH53081.1 Lipase 4 [Ceratocystis fimbriata CBS 114723]	145	1e-33	27%
XP_022499407.1 hypothetical protein AYO20_06238 [Fonsecaea nub...	146	1e-33	28%
XP_007754827.1 hypothetical protein A1O7_02606 [Cladophialopho...	145	1e-33	28%
KXT02715.1 hypothetical protein AC578_5454 [Pseudocercospora e...	146	1e-33	28%
XP_023918691.1 triacylglycerol lipase SDP1 [Quercus suber]	147	1e-33	28%
WP_084200288.1 DUF3336 domain-containing protein [Halioglobus ...	144	1e-33	29%
EJT42032.1 TGL4-like protein [Saccharomyces kudriavzevii IFO 1...	147	1e-33	28%
XP_020072143.1 hypothetical protein CYBJADRAFT_165867 [Cyberli...	144	1e-33	28%
TEY34482.1 TAG lipase / steryl ester hydrolase / phospholipase...	147	1e-33	28%
XP_007145553.1 hypothetical protein PHAVU_007G248300g [Phaseol...	147	1e-33	28%
WP_107940619.1 DUF3336 domain-containing protein [Sinobacterac...	144	1e-33	29%
WP_009584647.1 MULTISPECIES: DUF3336 domain-containing protein...	144	1e-33	29%
TYJ57802.1 patatin-like phospholipase domain-containing protei...	147	1e-33	33%
XP_022000413.1 triacylglycerol lipase SDP1-like [Helianthus an...	147	1e-33	28%
XP_001220818.1 hypothetical protein CHGG_01597 [Chaetomium glo...	145	1e-33	26%
WP_130116147.1 DUF3336 domain-containing protein [Acinetobacte...	144	1e-33	29%
MAT83423.1 patatin [Gammaproteobacteria bacterium]	144	1e-33	30%
XP_017255390.1 PREDICTED: triacylglycerol lipase SDP1-like iso...	147	1e-33	28%
TEY24691.1 TAG lipase / steryl ester hydrolase / phospholipase...	147	1e-33	28%
WP_011588862.1 MULTISPECIES: DUF3336 domain-containing protein...	144	1e-33	26%
HBM49259.1 TPA: DUF3336 domain-containing protein [Marinobacte...	144	1e-33	32%
TXH05117.1 DUF3336 domain-containing protein [Sinobacteraceae ...	144	1e-33	30%
WP_005159295.1 DUF3336 domain-containing protein [Acinetobacte...	144	1e-33	32%
WP_004751693.1 DUF3336 domain-containing protein [Acinetobacte...	144	1e-33	32%
XP_013652028.1 triacylglycerol lipase SDP1L-like [Brassica napus]	147	1e-33	30%
XP_016628159.1 hypothetical protein Z520_10373 [Fonsecaea mult...	146	1e-33	28%
RAL51875.1 hypothetical protein DM860_010593 [Cuscuta australis]	146	1e-33	29%
WP_131379815.1 MULTISPECIES: DUF3336 domain-containing protein...	144	1e-33	32%
WP_086177816.1 DUF3336 domain-containing protein [Acinetobacte...	144	1e-33	31%
XP_009104045.1 PREDICTED: triacylglycerol lipase SDP1L [Brassi...	146	1e-33	30%
WP_087548329.1 DUF3336 domain-containing protein [Acinetobacte...	144	1e-33	31%
TLD30497.1 hypothetical protein PspLS_02997 [Pyricularia sp. C...	147	1e-33	29%
WP_109719173.1 DUF3336 domain-containing protein [Abyssibacter...	144	1e-33	28%
CDF87183.1 BN860_00628g1_1 [Zygosaccharomyces bailii CLIB 213]	147	1e-33	29%
MAA63491.1 patatin [Alteromonadaceae bacterium]	144	1e-33	32%
PWA36012.1 Acyl transferase/acyl hydrolase/lysophospholipase [...	146	1e-33	29%
WP_005032241.1 DUF3336 domain-containing protein [Acinetobacte...	144	2e-33	29%
WP_133007557.1 DUF3336 domain-containing protein [Marinobacter...	144	2e-33	29%
GAU17918.1 hypothetical protein TSUD_330420 [Trifolium subterr...	146	2e-33	30%
XP_003686312.1 hypothetical protein TPHA_0G00420 [Tetrapisispo...	147	2e-33	27%
HBE92013.1 TPA: DUF3336 domain-containing protein [Gammaproteo...	144	2e-33	28%
EPS72361.1 hypothetical protein M569_02395 [Genlisea aurea]	146	2e-33	28%
QBM17155.1 hypothetical protein MARI_12610 [Marinobacter sp. JH2]	144	2e-33	29%
WP_035365322.1 DUF3336 domain-containing protein [Acinetobacte...	144	2e-33	32%
MAY25239.1 patatin [Polycyclovorans sp.]	144	2e-33	30%
TKA63585.1 hypothetical protein B0A49_09769 [Cryomyces minteri]	141	2e-33	34%
EKU52264.1 PF11815 domain protein [Acinetobacter sp. WC-323]	143	2e-33	31%
SPQ95599.1 unnamed protein product [Plasmodiophora brassicae]	145	2e-33	28%
WP_068634343.1 DUF3336 domain-containing protein [Oleiphilus s...	142	2e-33	32%
XP_017255388.1 PREDICTED: triacylglycerol lipase SDP1-like iso...	146	2e-33	28%
WP_111992457.1 DUF3336 domain-containing protein [Erythrobacte...	144	2e-33	27%
AZM38635.1 DUF3336 domain-containing protein [Acinetobacter ba...	144	2e-33	31%
ENV47976.1 hypothetical protein F954_01040 [Acinetobacter bris...	144	2e-33	32%
MBG13502.1 patatin family protein [Alcanivorax sp.]	143	2e-33	30%
KZV64595.1 patatin-domain-containing protein [Peniophora sp. C...	146	2e-33	33%
WP_142949094.1 DUF3336 domain-containing protein [Alcanivorax ...	143	2e-33	30%
WP_144821903.1 DUF3336 domain-containing protein [Marinobacter...	143	2e-33	31%
TXJ01677.1 DUF3336 domain-containing protein [Acinetobacter sp.]	143	2e-33	31%
XP_014623766.1 triacylglycerol lipase SDP1 isoform X1 [Glycine...	146	2e-33	29%
WP_004824479.1 MULTISPECIES: DUF3336 domain-containing protein...	143	2e-33	29%
WP_053554672.1 DUF3336 domain-containing protein [Sphingopyxis...	143	2e-33	29%
XP_022742531.1 triacylglycerol lipase SDP1-like isoform X1 [Du...	146	2e-33	28%
WP_042089737.1 DUF3336 domain-containing protein [Acinetobacte...	143	2e-33	29%
XP_007723324.1 hypothetical protein A1O1_04239 [Capronia coron...	144	2e-33	29%
THH28944.1 hypothetical protein EUX98_g5239 [Antrodiella citri...	146	2e-33	32%
XP_019032982.1 patatin-like phospholipase domain-containing pr...	146	2e-33	33%
MBK81379.1 patatin [Gammaproteobacteria bacterium]	143	2e-33	30%
WP_063538928.1 DUF3336 domain-containing protein [Alcanivorax ...	140	2e-33	30%
ODV97862.1 hypothetical protein PACTADRAFT_47709 [Pachysolen t...	144	2e-33	26%
XP_029321382.1 uncharacterized protein C5L36_0B11370 [Pichia k...	145	2e-33	27%
HAB04912.1 TPA: DUF3336 domain-containing protein [Alcanivorax...	143	2e-33	30%
OAD05220.1 hypothetical protein MUCCIDRAFT_140608 [Mucor circi...	143	2e-33	27%
XP_024639306.1 triacylglycerol lipase SDP1 isoform X1 [Medicag...	146	2e-33	28%
KGK39346.1 hypothetical protein JL09_g1565 [Pichia kudriavzevii]	145	2e-33	27%
PHS46670.1 phospholipase [Marinobacter sp.]	143	2e-33	28%
XP_019043369.1 patatin-like phospholipase domain-containing pr...	146	2e-33	32%
KDQ21031.1 hypothetical protein BOTBODRAFT_27050 [Botryobasidi...	146	2e-33	34%
XP_026400799.1 triacylglycerol lipase SDP1-like [Papaver somni...	146	2e-33	29%
WP_092615488.1 DUF3336 domain-containing protein [Acinetobacte...	143	2e-33	31%
XP_014514806.1 triacylglycerol lipase SDP1 [Vigna radiata var....	146	3e-33	28%
KYF42293.1 phospholipase, patatin family protein [Toxoplasma g...	146	3e-33	30%
XP_015969195.1 triacylglycerol lipase SDP1 [Arachis duranensis]	146	3e-33	29%
OUT20373.1 hypothetical protein CAS74_004621 [Pichia kudriavze...	145	3e-33	27%
XP_024639321.1 triacylglycerol lipase SDP1 isoform X2 [Medicag...	145	3e-33	28%
WP_050041857.1 DUF3336 domain-containing protein [Acinetobacte...	143	3e-33	31%
WP_004662947.1 DUF3336 domain-containing protein [Acinetobacte...	143	3e-33	31%
WP_005217080.1 DUF3336 domain-containing protein [Acinetobacte...	143	3e-33	31%
XP_014623767.1 triacylglycerol lipase SDP1 isoform X3 [Glycine...	145	3e-33	28%
XP_010672962.1 PREDICTED: triacylglycerol lipase SDP1 [Beta vu...	145	3e-33	29%
KZV27339.1 hypothetical protein F511_02448 [Dorcoceras hygrome...	145	3e-33	28%
RQL96587.1 hypothetical protein DY000_00022930 [Brassica cretica]	145	3e-33	30%
WP_046738740.1 DUF3336 domain-containing protein [Acinetobacte...	143	3e-33	31%
XP_018688484.1 hypothetical protein AYL99_10817 [Fonsecaea ere...	145	3e-33	27%
PRW56511.1 Triacylglycerol lipase SDP1 [Chlorella sorokiniana]	146	3e-33	29%
XP_026387823.1 triacylglycerol lipase SDP1-like [Papaver somni...	145	3e-33	29%
WP_087543942.1 DUF3336 domain-containing protein [Acinetobacte...	143	3e-33	31%
WP_069579318.1 DUF3336 domain-containing protein [Acinetobacte...	143	3e-33	31%
WP_070967024.1 DUF3336 domain-containing protein [Marinobacter...	142	3e-33	27%
CEG79537.1 Putative Lipase [Rhizopus microsporus]	140	3e-33	31%
AKH69068.1 putative esterase of the alpha-beta hydrolase super...	143	3e-33	27%
WP_032881697.1 DUF3336 domain-containing protein [Acinetobacte...	143	3e-33	31%
EOY09076.1 Patatin-like phospholipase family protein isoform 1...	145	3e-33	29%
WP_047013217.1 DUF3336 domain-containing protein [Spongiibacte...	142	3e-33	27%
XP_007002585.1 hypothetical protein TREMEDRAFT_43009 [Tremella...	145	3e-33	31%
TNE89640.1 DUF3336 domain-containing protein [Deltaproteobacte...	142	3e-33	28%
RIA91057.1 acyl transferase/acyl hydrolase/lysophospholipase [...	145	3e-33	28%
WP_072797252.1 DUF3336 domain-containing protein [Marinobacter...	142	3e-33	31%
XP_020575929.1 triacylglycerol lipase SDP1-like [Phalaenopsis ...	145	4e-33	30%
WP_092766158.1 DUF3336 domain-containing protein [Acinetobacte...	143	4e-33	31%
WP_117294263.1 DUF3336 domain-containing protein [Solimonas sp...	142	4e-33	29%
WP_120369009.1 DUF3336 domain-containing protein [Acinetobacte...	142	4e-33	30%
WP_036515785.1 DUF3336 domain-containing protein [Nevskia soli]	142	4e-33	29%
XP_018260418.1 patatin-like phospholipase domain-containing pr...	145	4e-33	31%
XP_016252886.1 hypothetical protein PV07_04199 [Cladophialopho...	143	4e-33	27%
WP_070959863.1 DUF3336 domain-containing protein [Hyphomonas s...	142	4e-33	28%
WP_071262764.1 DUF3336 domain-containing protein [Marinobacter...	142	4e-33	28%
WP_121975557.1 DUF3336 domain-containing protein [Acinetobacte...	142	4e-33	30%
WP_114333641.1 DUF3336 domain-containing protein [Marinobacter...	142	4e-33	32%
WP_067556354.1 DUF3336 domain-containing protein [Acinetobacte...	142	4e-33	31%
XP_019266363.1 PREDICTED: triacylglycerol lipase SDP1-like [Ni...	145	4e-33	28%
RXK35428.1 hypothetical protein M231_07332 [Tremella mesenterica]	145	4e-33	31%
TXG70271.1 hypothetical protein EZV62_005206 [Acer yangbiense]	145	4e-33	29%
XP_022742532.1 triacylglycerol lipase SDP1-like isoform X2 [Du...	145	4e-33	28%
XP_010036329.1 PREDICTED: triacylglycerol lipase SDP1 [Eucalyp...	145	4e-33	29%
WP_004770491.1 MULTISPECIES: DUF3336 domain-containing protein...	142	4e-33	31%
KFK34934.1 hypothetical protein AALP_AA5G213100 [Arabis alpina]	145	4e-33	28%
XP_010525498.1 PREDICTED: triacylglycerol lipase SDP1L [Tarena...	145	4e-33	29%
XP_002291888.1 predicted protein [Thalassiosira pseudonana CCM...	141	5e-33	28%
WP_131374922.1 DUF3336 domain-containing protein [Acinetobacte...	142	5e-33	31%
GCE98492.1 lipase 4 [Zygosaccharomyces mellis]	145	5e-33	28%
WP_111885698.1 DUF3336 domain-containing protein [Acinetobacte...	142	5e-33	31%
XP_020113649.1 triacylglycerol lipase SDP1-like [Ananas comosus]	145	5e-33	29%
XP_016205069.1 triacylglycerol lipase SDP1 [Arachis ipaensis]	145	5e-33	29%
KZX78831.1 patatin [Oleiphilus sp. HI0009]	142	5e-33	32%
AJS46451.1 Tgl4p [Saccharomyces cerevisiae YJM1342]	145	5e-33	28%
XP_007410301.1 hypothetical protein MELLADRAFT_43521 [Melampso...	142	5e-33	32%
RGB40842.1 acyl transferase/acyl hydrolase/lysophospholipase [...	144	6e-33	27%
WP_082878508.1 MULTISPECIES: DUF3336 domain-containing protein...	142	6e-33	32%
WP_135801946.1 DUF3336 domain-containing protein [Marinobacter...	142	6e-33	27%
RUQ41368.1 DUF3336 domain-containing protein [Candidatus Compe...	142	6e-33	30%
WP_005145767.1 DUF3336 domain-containing protein [Acinetobacte...	142	6e-33	31%
WP_082869179.1 DUF3336 domain-containing protein [Oleiphilus s...	142	6e-33	32%
WP_005062511.1 DUF3336 domain-containing protein [Acinetobacte...	142	6e-33	29%
AJS31810.1 Tgl4p [Saccharomyces cerevisiae YJM270]	145	6e-33	29%
EGA74067.1 Tgl4p [Saccharomyces cerevisiae AWRI796]	145	6e-33	28%
WP_005054780.1 DUF3336 domain-containing protein [Acinetobacte...	142	6e-33	29%
AJS32707.1 Tgl4p [Saccharomyces cerevisiae YJM326]	145	6e-33	28%
AJS47355.1 Tgl4p [Saccharomyces cerevisiae YJM1381]	145	6e-33	28%
XP_007375990.1 hypothetical protein SPAPADRAFT_51244 [Spathasp...	145	6e-33	26%
MAM87414.1 patatin [Hahellaceae bacterium]	142	6e-33	32%
AJS43141.1 Tgl4p [Saccharomyces cerevisiae YJM1250]	145	6e-33	28%
AJS32408.1 Tgl4p [Saccharomyces cerevisiae YJM320]	145	6e-33	28%
WP_062848228.1 DUF3336 domain-containing protein [Acinetobacte...	142	6e-33	31%
AJS37154.1 Tgl4p [Saccharomyces cerevisiae YJM693]	145	6e-33	28%
OUR86949.1 hypothetical protein A9Q81_27190 [Gammaproteobacter...	142	6e-33	29%
WP_008938479.1 DUF3336 domain-containing protein [Marinobacter...	142	6e-33	28%
AJS33551.1 Tgl4p [Saccharomyces cerevisiae YJM451]	145	6e-33	28%
OJD23739.1 hypothetical protein ACJ73_04907 [Blastomyces percu...	143	6e-33	28%
WP_078188849.1 DUF3336 domain-containing protein [Acinetobacte...	142	6e-33	30%
AJS54179.1 Tgl4p [Saccharomyces cerevisiae YJM1463]	145	6e-33	28%
AJS49386.1 Tgl4p [Saccharomyces cerevisiae YJM1399]	145	7e-33	28%
WP_028475173.1 DUF3336 domain-containing protein [Nevskia ramosa]	142	7e-33	27%
AJS41362.1 Tgl4p [Saccharomyces cerevisiae YJM1199]	145	7e-33	28%
TID21807.1 Serine/threonine-protein kinase [Venturia nashicola]	143	7e-33	28%
AJS50285.1 Tgl4p [Saccharomyces cerevisiae YJM1402]	145	7e-33	28%
WP_079639554.1 DUF3336 domain-containing protein [Sphingopyxis...	142	7e-33	28%
AJS51190.1 Tgl4p [Saccharomyces cerevisiae YJM1418]	145	7e-33	28%
AJS49159.1 Tgl4p [Saccharomyces cerevisiae YJM1389]	145	7e-33	28%
XP_013590711.1 PREDICTED: triacylglycerol lipase SDP1L [Brassi...	144	7e-33	30%
KOH49354.1 TGL4p Multifunctional lipase/hydrolase/phospholipas...	145	7e-33	28%
NP_013015.1 Tgl4p [Saccharomyces cerevisiae S288C]	145	7e-33	28%
EMG45338.1 Triacylglycerol lipase, putative [Candida maltosa X...	145	7e-33	28%
XP_009595399.1 PREDICTED: triacylglycerol lipase SDP1-like [Ni...	144	7e-33	28%
XP_028480469.1 hypothetical protein EHS24_000795 [Apiotrichum ...	144	7e-33	31%
AJS35657.1 Tgl4p [Saccharomyces cerevisiae YJM627]	145	7e-33	28%
AJS50887.1 Tgl4p [Saccharomyces cerevisiae YJM1417]	145	7e-33	28%
XP_006287072.1 triacylglycerol lipase SDP1 [Capsella rubella]	144	8e-33	28%
XP_023518321.1 triacylglycerol lipase SDP1-like [Cucurbita pep...	144	8e-33	28%
WP_005295545.1 DUF3336 domain-containing protein [Acinetobacte...	142	8e-33	31%
XP_010273284.1 PREDICTED: triacylglycerol lipase SDP1-like [Ne...	144	8e-33	28%
XP_018445473.1 PREDICTED: triacylglycerol lipase SDP1L [Raphan...	144	8e-33	28%
RVW92138.1 Triacylglycerol lipase SDP1 [Vitis vinifera]	144	8e-33	29%
XP_008240737.1 PREDICTED: triacylglycerol lipase SDP1 [Prunus ...	144	8e-33	29%
AQZ11934.1 TGL4 (YKR089C) and TGL5 (YOR081C) [Zygosaccharomyce...	144	8e-33	29%
WP_084154866.1 DUF3336 domain-containing protein [Polycyclovor...	142	8e-33	28%
XP_027186338.1 triacylglycerol lipase SDP1 isoform X2 [Cicer a...	144	8e-33	29%
SJM88185.1 related to Lipase 4 [Zygosaccharomyces bailii]	144	8e-33	29%
XP_017415378.1 PREDICTED: triacylglycerol lipase SDP1-like [Vi...	144	8e-33	28%
XP_002276357.1 PREDICTED: triacylglycerol lipase SDP1 [Vitis v...	144	8e-33	29%
PGH31305.1 TAG lipase/lysophosphatidylethanolamine acyltransfe...	143	8e-33	28%
XP_023741481.1 triacylglycerol lipase SDP1 [Lactuca sativa]	144	8e-33	28%
PTN37637.1 Tgl4p [Saccharomyces cerevisiae]	144	9e-33	28%
ODV89130.1 hypothetical protein CANCADRAFT_134120 [Tortispora ...	143	9e-33	26%
XP_020268144.1 LOW QUALITY PROTEIN: triacylglycerol lipase SDP...	144	9e-33	27%
XP_004514583.1 triacylglycerol lipase SDP1 isoform X1 [Cicer a...	144	9e-33	28%
WP_043114675.1 DUF3336 domain-containing protein [Solimonas soli]	142	9e-33	28%
RLV85636.1 Lipase 4 [Meyerozyma sp. JA9]	144	9e-33	28%
XP_007203312.1 triacylglycerol lipase SDP1 [Prunus persica]	144	9e-33	29%
XP_028088057.1 triacylglycerol lipase SDP1-like [Camellia sine...	144	9e-33	28%
PIA48242.1 hypothetical protein AQUCO_01400667v1 [Aquilegia co...	144	9e-33	28%
WP_107009877.1 DUF3336 domain-containing protein [Acinetobacte...	141	1e-32	31%
XP_010423640.1 PREDICTED: triacylglycerol lipase SDP1-like [Ca...	144	1e-32	28%
TVU35030.1 hypothetical protein EJB05_16896 [Eragrostis curvula]	144	1e-32	28%
MBK84312.1 patatin family protein [Gammaproteobacteria bacterium]	141	1e-32	30%
XP_022925149.1 triacylglycerol lipase SDP1-like [Cucurbita mos...	144	1e-32	28%
PNY12629.1 triacylglycerol lipase SDP1-like protein [Trifolium...	144	1e-32	29%
XP_017619732.1 PREDICTED: triacylglycerol lipase SDP1-like [Go...	144	1e-32	28%
XP_010490898.2 PREDICTED: triacylglycerol lipase SDP1 isoform ...	144	1e-32	28%
GEQ68436.1 hypothetical protein JCM33374_g2104 [Metschnikowia ...	144	1e-32	28%
HAC29765.1 TPA: DUF3336 domain-containing protein [Marinobacte...	140	1e-32	30%
KKF92953.1 Ribosome biogenesis protein RPF2 [Ceratocystis plat...	144	1e-32	28%
PPD74225.1 hypothetical protein GOBAR_DD28842 [Gossypium barba...	144	1e-32	28%
CBI30074.3 unnamed protein product [Vitis vinifera]	143	1e-32	29%
XP_021970268.1 triacylglycerol lipase SDP1-like [Helianthus an...	144	1e-32	29%
MAL32845.1 patatin [Marinobacter sp.]	141	1e-32	29%
XP_013452918.1 triacylglycerol lipase SDP1 [Medicago truncatula]	144	1e-32	29%
XP_004970049.1 triacylglycerol lipase SDP1 [Setaria italica]	144	1e-32	28%
XP_006351387.1 PREDICTED: triacylglycerol lipase SDP1-like [So...	144	1e-32	28%
KZV10030.1 TGL4 [Saccharomyces cerevisiae]	144	1e-32	28%
CDP14207.1 unnamed protein product [Coffea canephora]	144	1e-32	28%
XP_008030776.1 hypothetical protein SETTUDRAFT_142611 [Exseroh...	144	1e-32	30%
WP_089605585.1 DUF3336 domain-containing protein [Acinetobacte...	141	1e-32	30%
XP_015949657.1 triacylglycerol lipase SDP1-like [Arachis duran...	144	1e-32	28%
XP_025650167.1 triacylglycerol lipase SDP1 [Arachis hypogaea]	144	1e-32	28%
WP_108619478.1 DUF3336 domain-containing protein [Acinetobacte...	141	1e-32	31%
XP_008351635.2 triacylglycerol lipase SDP1-like [Malus domestica]	144	1e-32	29%
XP_003004930.1 lipase [Verticillium alfalfae VaMs.102]	143	1e-32	29%
XP_020679045.1 triacylglycerol lipase SDP1 [Dendrobium catenatum]	144	1e-32	30%
WP_131363969.1 DUF3336 domain-containing protein [Acinetobacte...	141	1e-32	29%
WP_004812363.1 MULTISPECIES: DUF3336 domain-containing protein...	141	1e-32	31%
XP_016183517.1 triacylglycerol lipase SDP1-like [Arachis ipaen...	144	1e-32	28%
WP_035229344.1 DUF3336 domain-containing protein [Alcanivorax ...	140	1e-32	29%
WP_076753369.1 MULTISPECIES: DUF3336 domain-containing protein...	141	1e-32	31%
TKA40537.1 hypothetical protein B0A54_08995 [Friedmanniomyces ...	144	1e-32	29%
WP_120403904.1 DUF3336 domain-containing protein [Acinetobacte...	141	1e-32	30%
TYH89729.1 hypothetical protein ES332_A13G003000v1 [Gossypium ...	144	1e-32	28%
TYI99238.1 hypothetical protein E1A91_A13G002800v1 [Gossypium ...	144	1e-32	28%
WP_108675923.1 DUF3336 domain-containing protein [Acinetobacte...	141	1e-32	31%
WP_005010583.1 DUF3336 domain-containing protein [Acinetobacte...	141	1e-32	27%
XP_027176784.1 triacylglycerol lipase SDP1 [Coffea eugenioides]	144	1e-32	28%
XP_016246677.1 hypothetical protein PV07_09554 [Cladophialopho...	143	1e-32	28%
TCD69689.1 hypothetical protein EIP91_006706 [Steccherinum och...	144	1e-32	31%
OMO63117.1 Patatin/Phospholipase A2-related protein [Corchorus...	143	2e-32	28%
WP_107940083.1 DUF3336 domain-containing protein [Sinobacterac...	140	2e-32	28%
WP_040883545.1 DUF3336 domain-containing protein [Marinobacter...	140	2e-32	31%
RDA91045.1 hypothetical protein CP533_6113 [Ophiocordyceps sp....	144	2e-32	32%
XP_016745503.1 PREDICTED: triacylglycerol lipase SDP1-like [Go...	144	2e-32	28%
WP_067723367.1 DUF3336 domain-containing protein [Acinetobacte...	141	2e-32	29%
WP_005221645.1 DUF3336 domain-containing protein [Acinetobacte...	141	2e-32	31%
XP_022461840.1 uncharacterized protein KUCA_T00005851001 [Kura...	141	2e-32	26%
OMO88044.1 Patatin/Phospholipase A2-related protein [Corchorus...	144	2e-32	28%
TYI44981.1 hypothetical protein E1A91_D13G003000v1 [Gossypium ...	144	2e-32	28%
XP_019003607.1 patatin-like phospholipase domain-containing pr...	144	2e-32	32%
WP_131271238.1 DUF3336 domain-containing protein [Acinetobacte...	141	2e-32	29%
XP_026665648.1 triacylglycerol lipase SDP1-like [Phoenix dacty...	144	2e-32	29%
XP_022966171.1 triacylglycerol lipase SDP1-like [Cucurbita max...	143	2e-32	28%
WP_148067133.1 DUF3336 domain-containing protein [Parahaliea a...	141	2e-32	30%
TYG84800.1 hypothetical protein ES288_A13G000500v1 [Gossypium ...	144	2e-32	28%
RIB12825.1 acyl transferase/acyl hydrolase/lysophospholipase [...	143	2e-32	28%
XP_017247247.1 PREDICTED: triacylglycerol lipase SDP1 [Daucus ...	143	2e-32	28%
ORY34891.1 acyl transferase/acyl hydrolase/lysophospholipase [...	143	2e-32	32%
WP_005271897.1 DUF3336 domain-containing protein [Acinetobacte...	140	2e-32	31%
XP_012463486.1 PREDICTED: triacylglycerol lipase SDP1-like [Go...	143	2e-32	28%
MBV60172.1 hypothetical protein [Nevskiales bacterium]	138	2e-32	31%
WP_078193611.1 DUF3336 domain-containing protein [Acinetobacte...	140	2e-32	30%
WP_135244815.1 DUF3336 domain-containing protein [Polymorphoba...	140	2e-32	30%
KZM99012.1 hypothetical protein DCAR_013626 [Daucus carota sub...	143	2e-32	28%
GAU34365.1 hypothetical protein TSUD_20720 [Trifolium subterra...	143	2e-32	28%
XP_027066690.1 triacylglycerol lipase SDP1 [Coffea arabica]	143	2e-32	28%
XP_004182339.1 hypothetical protein TBLA_0I01620 [Tetrapisispo...	144	2e-32	28%
TQE05976.1 hypothetical protein C1H46_008400 [Malus baccata]	143	2e-32	28%
WP_091812104.1 DUF3336 domain-containing protein [Marinobacter...	140	2e-32	30%
HAR31148.1 TPA: DUF3336 domain-containing protein [Gammaproteo...	140	2e-32	30%
WP_067762170.1 DUF3336 domain-containing protein [Acinetobacte...	140	2e-32	30%
PKA66998.1 Triacylglycerol lipase SDP1 [Apostasia shenzhenica]	143	2e-32	27%
WP_109720824.1 DUF3336 domain-containing protein [Abyssibacter...	140	2e-32	28%
XP_007862469.1 patatin-domain-containing protein [Gloeophyllum...	143	2e-32	30%
XP_008373034.1 triacylglycerol lipase SDP1 [Malus domestica]	143	2e-32	28%
[truncated: 2,334 more rows]
