# Supplementary material for: Comparative Analysis of the Secretome and Interactome of Trypanosoma cruzi and Trypanosoma rangeli Reveals Species Specific Immune Response Modulating Proteins
Source: Front Immunol. 2020 Aug 27;11:1774. doi: 10.3389/fimmu.2020.01774 (PMC7481403; doi:10.3389/fimmu.2020.01774)
Supplement: Supplementary Table 7 — Aminoacid substitutions models. [file Table_7.XLSX]

## Sheet: Plan1
Table. Amino acid substitution models test selection
Model	Parameters	BIC	AICc	lnL	(+I)	(+G)	f(A)	f(R)	f(N)	f(D)	f(C)	f(Q)	f(E)	f(G)	f(H)	f(I)	f(L)	f(K)	f(M)	f(F)	f(P)	f(S)	f(T)	f(W)	f(Y)	f(V)	r(AR)	r(AN)	r(AD)	r(AC)	r(AQ)	r(AE)	r(AG)	r(AH)	r(AI)	r(AL)	r(AK)	r(AM)	r(AF)	r(AP)	r(AS)	r(AT)	r(AW)	r(AY)	r(AV)	r(RA)	r(RN)	r(RD)	r(RC)
LG+G	154	19340775	18244433	-8965645	n/a	0.76	0.079	0.056	0.042	0.053	0.013	0.041	0.072	0.057	0.022	0.062	0.099	0.065	0.023	0.042	0.044	0.061	0.053	0.012	0.034	0.069	0.001	0.001	0.001	0.002	0.002	0.004	0.006	0.000	0.000	0.002	0.002	0.001	0.001	0.003	0.015	0.006	0.000	0.000	0.009	0.002	0.002	0.000	0.000
LG+G+I	155	19343552	18240125	-8962457	0.06	0.88	0.079	0.056	0.042	0.053	0.013	0.041	0.072	0.057	0.022	0.062	0.099	0.065	0.023	0.042	0.044	0.061	0.053	0.012	0.034	0.069	0.001	0.001	0.001	0.002	0.002	0.004	0.006	0.000	0.000	0.002	0.002	0.001	0.001	0.003	0.015	0.006	0.000	0.000	0.009	0.002	0.002	0.000	0.000
LG+G+F	173	19522255	18291371	-8969436	n/a	0.74	0.094	0.068	0.042	0.031	0.027	0.018	0.033	0.057	0.024	0.074	0.132	0.028	0.021	0.041	0.041	0.076	0.061	0.014	0.027	0.091	0.001	0.001	0.001	0.003	0.001	0.002	0.006	0.000	0.001	0.003	0.001	0.001	0.001	0.002	0.018	0.007	0.000	0.000	0.012	0.002	0.002	0.000	0.001
LG+G+I+F	174	19526889	18288928	-8967177	0.05	0.83	0.094	0.068	0.042	0.031	0.027	0.018	0.033	0.057	0.024	0.074	0.132	0.028	0.021	0.041	0.041	0.076	0.061	0.014	0.027	0.091	0.001	0.001	0.001	0.003	0.001	0.002	0.006	0.000	0.001	0.003	0.001	0.001	0.001	0.002	0.018	0.007	0.000	0.000	0.012	0.002	0.002	0.000	0.001
WAG+G	154	19553780	18457437	-9072147	n/a	0.77	0.087	0.044	0.039	0.057	0.019	0.037	0.058	0.083	0.024	0.048	0.086	0.062	0.020	0.038	0.046	0.070	0.061	0.014	0.035	0.071	0.001	0.001	0.002	0.001	0.002	0.005	0.006	0.000	0.000	0.002	0.003	0.001	0.000	0.004	0.012	0.007	0.000	0.000	0.008	0.003	0.001	0.000	0.001
WAG+G+I	155	19554593	18451165	-9067978	0.07	0.98	0.087	0.044	0.039	0.057	0.019	0.037	0.058	0.083	0.024	0.048	0.086	0.062	0.020	0.038	0.046	0.070	0.061	0.014	0.035	0.071	0.001	0.001	0.002	0.001	0.002	0.005	0.006	0.000	0.000	0.002	0.003	0.001	0.000	0.004	0.012	0.007	0.000	0.000	0.008	0.003	0.001	0.000	0.001
JTT+G	154	19601631	18505289	-9096073	n/a	0.73	0.077	0.051	0.043	0.051	0.020	0.041	0.062	0.075	0.023	0.053	0.091	0.059	0.023	0.041	0.051	0.068	0.059	0.014	0.032	0.066	0.001	0.001	0.002	0.001	0.001	0.003	0.007	0.000	0.001	0.001	0.001	0.001	0.000	0.005	0.014	0.014	0.000	0.000	0.010	0.002	0.001	0.000	0.001
JTT+G+I	155	19602968	18499541	-9092165	0.07	0.90	0.077	0.051	0.043	0.051	0.020	0.041	0.062	0.075	0.023	0.053	0.091	0.059	0.023	0.041	0.051	0.068	0.059	0.014	0.032	0.066	0.001	0.001	0.002	0.001	0.001	0.003	0.007	0.000	0.001	0.001	0.001	0.001	0.000	0.005	0.014	0.014	0.000	0.000	0.010	0.002	0.001	0.000	0.001
rtREV+G	154	19652234	18555891	-9121374	n/a	0.79	0.065	0.045	0.038	0.042	0.011	0.061	0.061	0.064	0.027	0.068	0.102	0.075	0.015	0.029	0.068	0.049	0.062	0.025	0.032	0.062	0.001	0.001	0.000	0.003	0.001	0.003	0.005	0.000	0.000	0.002	0.002	0.002	0.000	0.004	0.012	0.009	0.000	0.001	0.006	0.001	0.001	0.001	0.001
rtREV+G+I	155	19655842	18552415	-9118602	0.06	0.91	0.065	0.045	0.038	0.042	0.011	0.061	0.061	0.064	0.027	0.068	0.102	0.075	0.015	0.029	0.068	0.049	0.062	0.025	0.032	0.062	0.001	0.001	0.000	0.003	0.001	0.003	0.005	0.000	0.000	0.002	0.002	0.002	0.000	0.004	0.012	0.009	0.000	0.001	0.006	0.001	0.001	0.001	0.001
WAG+G+F	173	19669656	18438773	-9043137	n/a	0.80	0.094	0.068	0.042	0.031	0.027	0.018	0.033	0.057	0.024	0.074	0.132	0.028	0.021	0.041	0.041	0.076	0.061	0.014	0.027	0.091	0.002	0.001	0.001	0.001	0.001	0.003	0.004	0.000	0.001	0.003	0.001	0.001	0.000	0.003	0.014	0.007	0.000	0.000	0.010	0.003	0.001	0.000	0.001
WAG+G+I+F	174	19671983	18434022	-9039724	0.06	0.94	0.094	0.068	0.042	0.031	0.027	0.018	0.033	0.057	0.024	0.074	0.132	0.028	0.021	0.041	0.041	0.076	0.061	0.014	0.027	0.091	0.002	0.001	0.001	0.001	0.001	0.003	0.004	0.000	0.001	0.003	0.001	0.001	0.000	0.003	0.014	0.007	0.000	0.000	0.010	0.003	0.001	0.000	0.001
rtREV+G+F	173	19702241	18471358	-9059430	n/a	0.74	0.094	0.068	0.042	0.031	0.027	0.018	0.033	0.057	0.024	0.074	0.132	0.028	0.021	0.041	0.041	0.076	0.061	0.014	0.027	0.091	0.001	0.001	0.000	0.006	0.000	0.001	0.004	0.000	0.000	0.003	0.001	0.002	0.000	0.002	0.018	0.008	0.000	0.001	0.009	0.002	0.001	0.000	0.001
rtREV+G+I+F	174	19707946	18469986	-9057706	0.05	0.83	0.094	0.068	0.042	0.031	0.027	0.018	0.033	0.057	0.024	0.074	0.132	0.028	0.021	0.041	0.041	0.076	0.061	0.014	0.027	0.091	0.001	0.001	0.000	0.006	0.000	0.001	0.004	0.000	0.000	0.003	0.001	0.002	0.000	0.002	0.018	0.008	0.000	0.001	0.009	0.002	0.001	0.000	0.001
cpREV+G+I	155	19763018	18659590	-9172190	0.09	0.95	0.076	0.062	0.041	0.037	0.009	0.038	0.050	0.084	0.025	0.081	0.101	0.050	0.022	0.051	0.043	0.062	0.054	0.018	0.031	0.066	0.001	0.001	0.001	0.001	0.001	0.002	0.006	0.000	0.001	0.002	0.001	0.000	0.000	0.002	0.015	0.007	0.000	0.000	0.006	0.001	0.001	0.000	0.001
cpREV+G	154	19767777	18671435	-9179146	n/a	0.79	0.076	0.062	0.041	0.037	0.009	0.038	0.050	0.084	0.025	0.081	0.101	0.050	0.022	0.051	0.043	0.062	0.054	0.018	0.031	0.066	0.001	0.001	0.001	0.001	0.001	0.002	0.006	0.000	0.001	0.002	0.001	0.000	0.000	0.002	0.015	0.007	0.000	0.000	0.006	0.001	0.001	0.000	0.001
JTT+G+F	173	19783916	18553032	-9100267	n/a	0.75	0.094	0.068	0.042	0.031	0.027	0.018	0.033	0.057	0.024	0.074	0.132	0.028	0.021	0.041	0.041	0.076	0.061	0.014	0.027	0.091	0.002	0.001	0.001	0.001	0.001	0.002	0.005	0.000	0.001	0.002	0.001	0.000	0.000	0.004	0.015	0.014	0.000	0.000	0.014	0.003	0.001	0.000	0.001
JTT+G+I+F	174	19784718	18546757	-9096091	0.07	0.88	0.094	0.068	0.042	0.031	0.027	0.018	0.033	0.057	0.024	0.074	0.132	0.028	0.021	0.041	0.041	0.076	0.061	0.014	0.027	0.091	0.002	0.001	0.001	0.001	0.001	0.002	0.005	0.000	0.001	0.002	0.001	0.000	0.000	0.004	0.015	0.014	0.000	0.000	0.014	0.003	0.001	0.000	0.001
Dayhoff+G+I	155	19845032	18741605	-9213197	0.07	0.95	0.087	0.041	0.040	0.047	0.034	0.038	0.050	0.089	0.034	0.037	0.085	0.081	0.015	0.040	0.051	0.070	0.059	0.011	0.030	0.065	0.001	0.002	0.003	0.001	0.002	0.005	0.011	0.000	0.001	0.002	0.001	0.001	0.000	0.006	0.014	0.011	0.000	0.000	0.007	0.001	0.001	0.000	0.000
Dayhoff+G	154	19847375	18751033	-9218945	n/a	0.72	0.087	0.041	0.040	0.047	0.034	0.038	0.050	0.089	0.034	0.037	0.085	0.081	0.015	0.040	0.051	0.070	0.059	0.011	0.030	0.065	0.001	0.002	0.003	0.001	0.002	0.005	0.011	0.000	0.001	0.002	0.001	0.001	0.000	0.006	0.014	0.011	0.000	0.000	0.007	0.001	0.001	0.000	0.000
cpREV+G+I+F	174	19906801	18668841	-9157133	0.09	0.89	0.094	0.068	0.042	0.031	0.027	0.018	0.033	0.057	0.024	0.074	0.132	0.028	0.021	0.041	0.041	0.076	0.061	0.014	0.027	0.091	0.001	0.001	0.001	0.002	0.000	0.002	0.004	0.000	0.001	0.003	0.001	0.000	0.000	0.002	0.018	0.008	0.000	0.000	0.009	0.001	0.002	0.000	0.002
cpREV+G+F	173	19912913	18682030	-9164766	n/a	0.76	0.094	0.068	0.042	0.031	0.027	0.018	0.033	0.057	0.024	0.074	0.132	0.028	0.021	0.041	0.041	0.076	0.061	0.014	0.027	0.091	0.001	0.001	0.001	0.002	0.000	0.002	0.004	0.000	0.001	0.003	0.001	0.000	0.000	0.002	0.018	0.008	0.000	0.000	0.009	0.001	0.002	0.000	0.002
Dayhoff+G+F	173	19928908	18698025	-9172763	n/a	0.76	0.094	0.068	0.042	0.031	0.027	0.018	0.033	0.057	0.024	0.074	0.132	0.028	0.021	0.041	0.041	0.076	0.061	0.014	0.027	0.091	0.001	0.002	0.002	0.000	0.001	0.003	0.007	0.000	0.002	0.003	0.000	0.001	0.000	0.005	0.016	0.011	0.000	0.000	0.010	0.001	0.001	0.000	0.000
Dayhoff+G+I+F	174	19929798	18691838	-9168632	0.07	0.90	0.094	0.068	0.042	0.031	0.027	0.018	0.033	0.057	0.024	0.074	0.132	0.028	0.021	0.041	0.041	0.076	0.061	0.014	0.027	0.091	0.001	0.002	0.002	0.000	0.001	0.003	0.007	0.000	0.002	0.003	0.000	0.001	0.000	0.005	0.016	0.011	0.000	0.000	0.010	0.001	0.001	0.000	0.000
mtREV24+G+F	173	19943615	18712731	-9180116	n/a	0.65	0.094	0.068	0.042	0.031	0.027	0.018	0.033	0.057	0.024	0.074	0.132	0.028	0.021	0.041	0.041	0.076	0.061	0.014	0.027	0.091	0.001	0.001	0.000	0.001	0.000	0.000	0.004	0.000	0.004	0.002	0.000	0.002	0.000	0.001	0.015	0.015	0.000	0.000	0.009	0.001	0.000	0.000	0.001
mtREV24+G+I+F	174	19951780	18713820	-9179622	0.03	0.68	0.094	0.068	0.042	0.031	0.027	0.018	0.033	0.057	0.024	0.074	0.132	0.028	0.021	0.041	0.041	0.076	0.061	0.014	0.027	0.091	0.001	0.001	0.000	0.001	0.000	0.000	0.004	0.000	0.004	0.002	0.000	0.002	0.000	0.001	0.015	0.015	0.000	0.000	0.009	0.001	0.000	0.000	0.001
LG+I	154	20237388	19141046	-9413952	0.09	n/a	0.079	0.056	0.042	0.053	0.013	0.041	0.072	0.057	0.022	0.062	0.099	0.065	0.023	0.042	0.044	0.061	0.053	0.012	0.034	0.069	0.001	0.001	0.001	0.002	0.002	0.004	0.006	0.000	0.000	0.002	0.002	0.001	0.001	0.003	0.015	0.006	0.000	0.000	0.009	0.002	0.002	0.000	0.000
mtREV24+G	154	20321124	19224782	-9455819	n/a	0.65	0.072	0.019	0.039	0.019	0.006	0.025	0.024	0.056	0.028	0.087	0.168	0.023	0.053	0.060	0.055	0.072	0.088	0.029	0.033	0.044	0.000	0.001	0.000	0.000	0.000	0.000	0.003	0.000	0.004	0.002	0.000	0.004	0.000	0.001	0.014	0.021	0.000	0.000	0.004	0.001	0.000	0.000	0.000
mtREV24+G+I	155	20328933	19225506	-9455148	0.03	0.68	0.072	0.019	0.039	0.019	0.006	0.025	0.024	0.056	0.028	0.087	0.168	0.023	0.053	0.060	0.055	0.072	0.088	0.029	0.033	0.044	0.000	0.001	0.000	0.000	0.000	0.000	0.003	0.000	0.004	0.002	0.000	0.004	0.000	0.001	0.014	0.021	0.000	0.000	0.004	0.001	0.000	0.000	0.000
WAG+I	154	20329794	19233451	-9460154	0.09	n/a	0.087	0.044	0.039	0.057	0.019	0.037	0.058	0.083	0.024	0.048	0.086	0.062	0.020	0.038	0.046	0.070	0.061	0.014	0.035	0.071	0.001	0.001	0.002	0.001	0.002	0.005	0.006	0.000	0.000	0.002	0.003	0.001	0.000	0.004	0.012	0.007	0.000	0.000	0.008	0.003	0.001	0.000	0.001
LG	153	20473247	19383990	-9536457	n/a	n/a	0.079	0.056	0.042	0.053	0.013	0.041	0.072	0.057	0.022	0.062	0.099	0.065	0.023	0.042	0.044	0.061	0.053	0.012	0.034	0.069	0.001	0.001	0.001	0.002	0.002	0.004	0.006	0.000	0.000	0.002	0.002	0.001	0.001	0.003	0.015	0.006	0.000	0.000	0.009	0.002	0.002	0.000	0.000
JTT+I	154	20491616	19395274	-9541065	0.09	n/a	0.077	0.051	0.043	0.051	0.020	0.041	0.062	0.075	0.023	0.053	0.091	0.059	0.023	0.041	0.051	0.068	0.059	0.014	0.032	0.066	0.001	0.001	0.002	0.001	0.001	0.003	0.007	0.000	0.001	0.001	0.001	0.001	0.000	0.005	0.014	0.014	0.000	0.000	0.010	0.002	0.001	0.000	0.001
WAG+I+F	173	20497112	19266229	-9456865	0.09	n/a	0.094	0.068	0.042	0.031	0.027	0.018	0.033	0.057	0.024	0.074	0.132	0.028	0.021	0.041	0.041	0.076	0.061	0.014	0.027	0.091	0.002	0.001	0.001	0.001	0.001	0.003	0.004	0.000	0.001	0.003	0.001	0.001	0.000	0.003	0.014	0.007	0.000	0.000	0.010	0.003	0.001	0.000	0.001
LG+I+F	173	20519649	19288765	-9468133	0.09	n/a	0.094	0.068	0.042	0.031	0.027	0.018	0.033	0.057	0.024	0.074	0.132	0.028	0.021	0.041	0.041	0.076	0.061	0.014	0.027	0.091	0.001	0.001	0.001	0.003	0.001	0.002	0.006	0.000	0.001	0.003	0.001	0.001	0.001	0.002	0.018	0.007	0.000	0.000	0.012	0.002	0.002	0.000	0.001
rtREV+I	154	20541111	19444769	-9565813	0.09	n/a	0.065	0.045	0.038	0.042	0.011	0.061	0.061	0.064	0.027	0.068	0.102	0.075	0.015	0.029	0.068	0.049	0.062	0.025	0.032	0.062	0.001	0.001	0.000	0.003	0.001	0.003	0.005	0.000	0.000	0.002	0.002	0.002	0.000	0.004	0.012	0.009	0.000	0.001	0.006	0.001	0.001	0.001	0.001
WAG	153	20592077	19502820	-9595872	n/a	n/a	0.087	0.044	0.039	0.057	0.019	0.037	0.058	0.083	0.024	0.048	0.086	0.062	0.020	0.038	0.046	0.070	0.061	0.014	0.035	0.071	0.001	0.001	0.002	0.001	0.002	0.005	0.006	0.000	0.000	0.002	0.003	0.001	0.000	0.004	0.012	0.007	0.000	0.000	0.008	0.003	0.001	0.000	0.001
cpREV+I	154	20624197	19527855	-9607356	0.09	n/a	0.076	0.062	0.041	0.037	0.009	0.038	0.050	0.084	0.025	0.081	0.101	0.050	0.022	0.051	0.043	0.062	0.054	0.018	0.031	0.066	0.001	0.001	0.001	0.001	0.001	0.002	0.006	0.000	0.001	0.002	0.001	0.000	0.000	0.002	0.015	0.007	0.000	0.000	0.006	0.001	0.001	0.000	0.001
rtREV+I+F	173	20700567	19469683	-9558592	0.09	n/a	0.094	0.068	0.042	0.031	0.027	0.018	0.033	0.057	0.024	0.074	0.132	0.028	0.021	0.041	0.041	0.076	0.061	0.014	0.027	0.091	0.001	0.001	0.000	0.006	0.000	0.001	0.004	0.000	0.000	0.003	0.001	0.002	0.000	0.002	0.018	0.008	0.000	0.001	0.009	0.002	0.001	0.000	0.001
WAG+F	172	20734886	19511080	-9580328	n/a	n/a	0.094	0.068	0.042	0.031	0.027	0.018	0.033	0.057	0.024	0.074	0.132	0.028	0.021	0.041	0.041	0.076	0.061	0.014	0.027	0.091	0.002	0.001	0.001	0.001	0.001	0.003	0.004	0.000	0.001	0.003	0.001	0.001	0.000	0.003	0.014	0.007	0.000	0.000	0.010	0.003	0.001	0.000	0.001
LG+F	172	20740612	19516805	-9583191	n/a	n/a	0.094	0.068	0.042	0.031	0.027	0.018	0.033	0.057	0.024	0.074	0.132	0.028	0.021	0.041	0.041	0.076	0.061	0.014	0.027	0.091	0.001	0.001	0.001	0.003	0.001	0.002	0.006	0.000	0.001	0.003	0.001	0.001	0.001	0.002	0.018	0.007	0.000	0.000	0.012	0.002	0.002	0.000	0.001
JTT+I+F	173	20745436	19514552	-9581027	0.09	n/a	0.094	0.068	0.042	0.031	0.027	0.018	0.033	0.057	0.024	0.074	0.132	0.028	0.021	0.041	0.041	0.076	0.061	0.014	0.027	0.091	0.002	0.001	0.001	0.001	0.001	0.002	0.005	0.000	0.001	0.002	0.001	0.000	0.000	0.004	0.015	0.014	0.000	0.000	0.014	0.003	0.001	0.000	0.001
Dayhoff+I	154	20757372	19661030	-9673944	0.09	n/a	0.087	0.041	0.040	0.047	0.034	0.038	0.050	0.089	0.034	0.037	0.085	0.081	0.015	0.040	0.051	0.070	0.059	0.011	0.030	0.065	0.001	0.002	0.003	0.001	0.002	0.005	0.011	0.000	0.001	0.002	0.001	0.001	0.000	0.006	0.014	0.011	0.000	0.000	0.007	0.001	0.001	0.000	0.000
rtREV	153	20759294	19670038	-9679481	n/a	n/a	0.065	0.045	0.038	0.042	0.011	0.061	0.061	0.064	0.027	0.068	0.102	0.075	0.015	0.029	0.068	0.049	0.062	0.025	0.032	0.062	0.001	0.001	0.000	0.003	0.001	0.003	0.005	0.000	0.000	0.002	0.002	0.002	0.000	0.004	0.012	0.009	0.000	0.001	0.006	0.001	0.001	0.001	0.001
JTT	153	20765841	19676584	-9682754	n/a	n/a	0.077	0.051	0.043	0.051	0.020	0.041	0.062	0.075	0.023	0.053	0.091	0.059	0.023	0.041	0.051	0.068	0.059	0.014	0.032	0.066	0.001	0.001	0.002	0.001	0.001	0.003	0.007	0.000	0.001	0.001	0.001	0.001	0.000	0.005	0.014	0.014	0.000	0.000	0.010	0.002	0.001	0.000	0.001
cpREV+I+F	173	20806113	19575229	-9611365	0.09	n/a	0.094	0.068	0.042	0.031	0.027	0.018	0.033	0.057	0.024	0.074	0.132	0.028	0.021	0.041	0.041	0.076	0.061	0.014	0.027	0.091	0.001	0.001	0.001	0.002	0.000	0.002	0.004	0.000	0.001	0.003	0.001	0.000	0.000	0.002	0.018	0.008	0.000	0.000	0.009	0.001	0.002	0.000	0.002
cpREV	153	20850876	19761620	-9725272	n/a	n/a	0.076	0.062	0.041	0.037	0.009	0.038	0.050	0.084	0.025	0.081	0.101	0.050	0.022	0.051	0.043	0.062	0.054	0.018	0.031	0.066	0.001	0.001	0.001	0.001	0.001	0.002	0.006	0.000	0.001	0.002	0.001	0.000	0.000	0.002	0.015	0.007	0.000	0.000	0.006	0.001	0.001	0.000	0.001
Dayhoff+I+F	173	20878902	19648018	-9647760	0.09	n/a	0.094	0.068	0.042	0.031	0.027	0.018	0.033	0.057	0.024	0.074	0.132	0.028	0.021	0.041	0.041	0.076	0.061	0.014	0.027	0.091	0.001	0.002	0.002	0.000	0.001	0.003	0.007	0.000	0.002	0.003	0.000	0.001	0.000	0.005	0.016	0.011	0.000	0.000	0.010	0.001	0.001	0.000	0.000
rtREV+F	172	20905379	19681572	-9665574	n/a	n/a	0.094	0.068	0.042	0.031	0.027	0.018	0.033	0.057	0.024	0.074	0.132	0.028	0.021	0.041	0.041	0.076	0.061	0.014	0.027	0.091	0.001	0.001	0.000	0.006	0.000	0.001	0.004	0.000	0.000	0.003	0.001	0.002	0.000	0.002	0.018	0.008	0.000	0.001	0.009	0.002	0.001	0.000	0.001
JTT+F	172	21006408	19782602	-9716089	n/a	n/a	0.094	0.068	0.042	0.031	0.027	0.018	0.033	0.057	0.024	0.074	0.132	0.028	0.021	0.041	0.041	0.076	0.061	0.014	0.027	0.091	0.002	0.001	0.001	0.001	0.001	0.002	0.005	0.000	0.001	0.002	0.001	0.000	0.000	0.004	0.015	0.014	0.000	0.000	0.014	0.003	0.001	0.000	0.001
cpREV+F	172	21025036	19801230	-9725403	n/a	n/a	0.094	0.068	0.042	0.031	0.027	0.018	0.033	0.057	0.024	0.074	0.132	0.028	0.021	0.041	0.041	0.076	0.061	0.014	0.027	0.091	0.001	0.001	0.001	0.002	0.000	0.002	0.004	0.000	0.001	0.003	0.001	0.000	0.000	0.002	0.018	0.008	0.000	0.000	0.009	0.001	0.002	0.000	0.002
Dayhoff	153	21060615	19971358	-9830141	n/a	n/a	0.087	0.041	0.040	0.047	0.034	0.038	0.050	0.089	0.034	0.037	0.085	0.081	0.015	0.040	0.051	0.070	0.059	0.011	0.030	0.065	0.001	0.002	0.003	0.001	0.002	0.005	0.011	0.000	0.001	0.002	0.001	0.001	0.000	0.006	0.014	0.011	0.000	0.000	0.007	0.001	0.001	0.000	0.000
Dayhoff+F	172	21159631	19935825	-9792701	n/a	n/a	0.094	0.068	0.042	0.031	0.027	0.018	0.033	0.057	0.024	0.074	0.132	0.028	0.021	0.041	0.041	0.076	0.061	0.014	0.027	0.091	0.001	0.002	0.002	0.000	0.001	0.003	0.007	0.000	0.002	0.003	0.000	0.001	0.000	0.005	0.016	0.011	0.000	0.000	0.010	0.001	0.001	0.000	0.000
mtREV24+I+F	173	21179354	19948470	-9797986	0.09	n/a	0.094	0.068	0.042	0.031	0.027	0.018	0.033	0.057	0.024	0.074	0.132	0.028	0.021	0.041	0.041	0.076	0.061	0.014	0.027	0.091	0.001	0.001	0.000	0.001	0.000	0.000	0.004	0.000	0.004	0.002	0.000	0.002	0.000	0.001	0.015	0.015	0.000	0.000	0.009	0.001	0.000	0.000	0.001
mtREV24+F	172	21388192	20164386	-9906981	n/a	n/a	0.094	0.068	0.042	0.031	0.027	0.018	0.033	0.057	0.024	0.074	0.132	0.028	0.021	0.041	0.041	0.076	0.061	0.014	0.027	0.091	0.001	0.001	0.000	0.001	0.000	0.000	0.004	0.000	0.004	0.002	0.000	0.002	0.000	0.001	0.015	0.015	0.000	0.000	0.009	0.001	0.000	0.000	0.001
mtREV24+I	154	21628859	20532517	-10109687	0.09	n/a	0.072	0.019	0.039	0.019	0.006	0.025	0.024	0.056	0.028	0.087	0.168	0.023	0.053	0.060	0.055	0.072	0.088	0.029	0.033	0.044	0.000	0.001	0.000	0.000	0.000	0.000	0.003	0.000	0.004	0.002	0.000	0.004	0.000	0.001	0.014	0.021	0.000	0.000	0.004	0.001	0.000	0.000	0.000
mtREV24	153	21826413	20737156	-10213040	n/a	n/a	0.072	0.019	0.039	0.019	0.006	0.025	0.024	0.056	0.028	0.087	0.168	0.023	0.053	0.060	0.055	0.072	0.088	0.029	0.033	0.044	0.000	0.001	0.000	0.000	0.000	0.000	0.003	0.000	0.004	0.002	0.000	0.004	0.000	0.001	0.014	0.021	0.000	0.000	0.004	0.001	0.000	0.000	0.000
[truncated: 357 more columns]
